# Supplementary material for: Experimentally validated deep learning control of protein aggregation
Source: Commun Chem. 2026 Apr 28;9:229. doi: 10.1038/s42004-026-02007-5 (PMC13328301; doi:10.1038/s42004-026-02007-5)
Supplement: Supplementary file 5 — Supplementary Data 3 [file 42004_2026_2007_MOESM5_ESM.xlsx]

## Sheet: ThT_spectra
solvent	sample	Well	Raw Data (Em Spectrum)	Raw Data (Em Spectrum)	Raw Data (Em Spectrum)	Raw Data (Em Spectrum)	Raw Data (Em Spectrum)	Raw Data (Em Spectrum)	Raw Data (Em Spectrum)	Raw Data (Em Spectrum)	Raw Data (Em Spectrum)	Raw Data (Em Spectrum)	Raw Data (Em Spectrum)	Raw Data (Em Spectrum)	Raw Data (Em Spectrum)	Raw Data (Em Spectrum)	Raw Data (Em Spectrum)	Raw Data (Em Spectrum)	Raw Data (Em Spectrum)	Raw Data (Em Spectrum)	Raw Data (Em Spectrum)	Raw Data (Em Spectrum)	Raw Data (Em Spectrum)	Raw Data (Em Spectrum)	Raw Data (Em Spectrum)	Raw Data (Em Spectrum)	Raw Data (Em Spectrum)	Raw Data (Em Spectrum)	Raw Data (Em Spectrum)	Raw Data (Em Spectrum)	Raw Data (Em Spectrum)	Raw Data (Em Spectrum)	Raw Data (Em Spectrum)	Raw Data (Em Spectrum)	Raw Data (Em Spectrum)	Raw Data (Em Spectrum)	Raw Data (Em Spectrum)	Raw Data (Em Spectrum)	Raw Data (Em Spectrum)	Raw Data (Em Spectrum)	Raw Data (Em Spectrum)	Raw Data (Em Spectrum)	Raw Data (Em Spectrum)	Raw Data (Em Spectrum)	Raw Data (Em Spectrum)	Raw Data (Em Spectrum)	Raw Data (Em Spectrum)	Raw Data (Em Spectrum)	Raw Data (Em Spectrum)
Wavelength [nm]			460	461	462	463	464	465	466	467	468	469	470	471	472	473	474	475	476	477	478	479	480	481	482	483	484	485	486	487	488	489	490	491	492	493	494	495	496	497	498	499	500	501	502	503	504	505	506
buffer	Peptide_1	A01	26913	10193	3499	923	316	219	222	229	243	255	268	278	284	293	295	301	307	302	307	307	306	302	307	305	303	297	293	286	281	282	277	267	266	263	258	256	252	250	248	240	236	233	230	223	223	219	211
buffer	Peptide_1	B01	21711	8186	2779	680	167	70	58	56	55	57	56	51	54	54	52	52	50	52	49	48	50	50	51	52	50	54	50	54	53	54	55	51	51	54	52	52	52	55	52	54	54	55	55	54	52	54	54
buffer	Peptide_2	A02	20992	7987	2745	660	180	89	81	76	79	79	81	81	80	83	83	84	81	88	89	90	86	89	88	92	90	91	91	90	89	90	90	90	91	86	89	92	91	95	91	91	93	93	89	92	92	90	88
buffer	Peptide_2	B02	20692	7766	2657	652	162	73	60	59	56	56	56	55	52	53	53	52	53	54	52	52	53	54	52	51	53	55	52	53	55	55	54	56	57	57	56	57	54	58	55	55	58	56	56	59	55	60	60
buffer	Peptide_3	A03	21062	8071	2758	659	161	69	59	57	56	56	54	54	55	55	55	56	52	54	52	54	52	51	55	55	55	53	58	53	54	59	55	59	57	58	55	57	57	58	59	61	58	61	61	60	64	59	62
buffer	Peptide_3	B03	22548	8312	2804	678	170	78	63	61	62	58	63	58	60	58	59	56	58	58	56	57	56	58	58	58	60	55	61	58	59	62	61	62	61	63	59	62	61	60	63	62	60	67	61	64	63	64	65
buffer	Peptide_4	A04	20797	7949	2709	647	161	71	55	56	52	49	51	49	49	51	52	48	46	51	48	47	52	54	47	48	49	52	51	51	51	51	52	53	52	51	53	52	53	52	53	54	54	53	54	53	55	58	57
buffer	Peptide_4	B04	21405	8019	2713	659	164	76	61	59	57	57	55	57	51	53	53	55	53	52	51	51	49	51	53	53	53	56	53	55	52	55	52	54	55	54	56	56	56	54	55	56	57	56	57	55	55	57	59
buffer	Peptide_5	A05	21659	8203	2776	663	164	70	55	57	56	49	53	53	52	52	52	50	51	51	51	49	49	52	54	50	50	52	53	52	53	52	54	56	53	54	54	54	55	54	51	52	59	55	57	54	56	59	56
buffer	Peptide_5	B05	23226	8456	2825	678	170	77	61	57	59	59	53	51	54	51	52	51	54	51	49	50	50	47	50	51	51	53	51	50	54	55	51	54	53	53	54	54	53	53	53	54	53	55	53	55	54	56	57
buffer	Peptide_6	A06	20672	7869	2706	646	160	70	58	55	56	52	52	53	54	50	53	53	52	50	51	49	51	52	51	50	54	52	53	51	53	54	53	56	56	54	55	54	54	58	55	56	55	57	55	56	58	58	57
buffer	Peptide_6	B06	23733	8619	2886	696	170	77	64	57	57	56	56	55	53	53	53	51	53	54	50	51	51	50	52	52	51	54	55	54	53	55	52	53	55	57	51	53	53	54	55	57	54	55	56	55	58	56	56
buffer	Peptide_7	A07	19487	7516	2617	633	160	71	62	58	55	57	56	56	56	54	53	55	53	56	54	55	54	52	54	53	54	56	55	57	53	58	55	55	56	55	56	58	56	57	56	58	59	61	60	58	61	59	59
buffer	Peptide_7	B07	25399	9045	2965	710	173	78	64	60	60	57	55	54	56	53	54	56	56	54	52	53	51	53	54	53	57	54	53	54	54	56	54	53	56	55	55	56	56	55	55	57	56	57	55	58	58	56	56
buffer	Peptide_8	A08	18488	7191	2490	609	153	70	58	59	57	57	59	54	55	55	55	57	53	53	53	54	52	54	53	56	56	55	57	56	56	58	56	59	57	59	56	57	60	56	59	59	59	61	57	60	61	61	62
buffer	Peptide_8	B08	30365	10492	3341	781	190	86	72	66	66	65	68	65	61	62	62	60	61	63	63	60	61	61	64	61	61	62	60	62	64	62	65	65	64	65	67	66	64	66	64	63	65	64	64	66	65	65	66
buffer	Peptide_9	A09	20639	7818	2721	689	208	123	116	117	116	120	123	129	124	127	131	131	134	124	130	130	131	130	131	130	129	132	130	127	126	131	128	125	125	126	126	123	124	124	117	121	119	119	120	119	113	113	112
buffer	Peptide_9	B09	30873	10517	3354	783	193	90	73	72	71	73	68	70	71	72	69	71	70	69	69	67	70	69	72	68	69	69	69	69	69	68	66	69	69	71	69	67	70	65	71	70	69	65	66	69	69	71	72
buffer	Peptide_10	A10	20901	7886	2712	643	158	69	57	53	54	52	53	51	50	49	49	52	50	48	50	47	52	50	50	52	49	53	52	52	51	53	51	51	51	53	52	53	53	54	54	53	52	54	55	55	55	56	58
buffer	Peptide_10	B10	30161	10349	3283	758	185	82	65	63	64	60	61	61	60	58	57	57	57	56	56	55	57	57	56	58	58	57	59	58	59	59	61	56	58	60	58	60	59	57	59	57	58	59	60	59	61	59	61
buffer	Peptide_11	A11	22368	8329	2819	660	166	71	59	56	55	55	53	54	52	53	51	50	52	50	51	50	51	51	52	49	50	51	52	55	54	51	54	54	54	51	53	55	56	55	54	52	57	53	53	55	54	57	57
buffer	Peptide_11	B11	29672	10213	3246	752	180	79	68	60	59	61	61	58	58	58	57	57	56	58	56	54	55	58	56	55	56	55	57	59	58	59	60	60	57	57	61	60	61	59	59	61	61	59	60	62	61	63	61
buffer	Peptide_12	A12	20265	7796	2712	700	227	145	138	140	146	150	148	158	163	163	158	161	161	163	166	163	167	162	171	163	166	164	165	161	162	158	155	156	153	156	149	147	146	150	149	145	147	139	138	141	137	136	135
buffer	Peptide_12	B12	28858	10051	3253	774	212	112	96	94	98	97	99	99	100	98	99	100	98	100	100	104	103	101	99	99	101	101	103	98	101	98	99	99	97	97	97	96	95	99	95	94	94	90	94	94	94	95	92
buffer	Peptide_13	A13	19715	7561	2613	632	161	71	59	56	54	56	54	51	50	51	52	52	51	51	51	50	53	52	51	52	51	52	51	52	52	52	54	50	52	52	53	55	53	53	53	53	54	54	54	55	58	53	57
buffer	Peptide_13	B13	28772	9970	3211	751	184	80	65	63	60	59	61	56	56	57	54	56	56	55	57	54	55	54	56	54	55	56	55	54	58	57	57	56	57	59	58	57	58	57	58	56	58	58	58	54	59	61	60
buffer	Peptide_14	A14	18640	7259	2552	619	162	67	58	57	53	53	53	53	53	52	49	49	49	52	53	49	51	50	51	51	51	52	53	51	50	53	53	53	51	52	54	52	54	53	54	55	52	53	58	54	59	55	54
buffer	Peptide_14	B14	28741	10056	3279	759	185	77	63	60	58	59	57	56	55	56	53	54	53	53	52	54	50	54	53	53	53	53	54	52	58	56	54	56	55	60	55	56	56	55	56	58	54	58	56	58	58	57	57
buffer	Peptide_15	A15	18286	7185	2544	617	164	77	65	62	62	64	64	64	62	63	59	63	61	63	64	62	61	63	60	62	64	64	61	64	66	64	67	67	64	65	65	67	66	66	66	66	67	65	64	64	69	66	68
buffer	Peptide_15	B15	26726	9466	3108	733	182	85	71	67	63	66	64	66	63	64	62	61	61	60	61	61	62	62	62	63	63	62	63	62	61	61	63	64	63	65	65	63	65	61	63	63	63	65	62	66	65	67	65
buffer	Peptide_16	A16	18306	7186	2501	607	156	69	58	54	53	51	54	51	50	50	54	51	51	51	50	47	51	50	51	51	51	51	53	52	53	53	54	53	51	52	55	54	55	55	55	53	56	53	56	56	54	55	54
buffer	Peptide_16	B16	27042	9612	3135	735	180	77	62	61	57	59	55	56	55	55	54	54	53	54	52	51	51	52	52	52	54	52	52	53	54	54	53	55	54	56	54	56	55	56	52	55	53	55	56	53	55	56	56
buffer	Peptide_17	A17	18402	7186	2507	612	160	70	57	55	57	57	53	54	53	50	52	51	51	52	51	49	50	50	52	54	53	52	53	54	54	54	53	54	53	55	53	55	55	55	53	55	56	56	55	56	59	58	58
buffer	Peptide_17	B17	27745	9944	3289	771	190	81	65	62	61	61	56	57	57	56	56	55	55	56	54	53	54	53	54	56	56	57	57	55	56	56	56	56	60	57	59	57	60	59	58	60	57	60	58	58	61	60	58
buffer	Peptide_18	A18	21571	10805	6530	5071	5174	5568	6087	6577	7046	7540	8012	8541	8918	9269	9531	9897	10165	10367	10538	10683	10855	10886	11000	10841	10925	10850	10795	10673	10603	10467	10331	10213	10073	9874	9746	9681	9520	9328	9210	9012	8901	8655	8487	8366	8208	8008	7856
buffer	Peptide_18	B18	32521	16971	11718	10421	10978	11836	12874	13853	14814	15803	16636	17560	18186	18914	19361	19886	20139	20596	20765	20960	21051	21072	21167	20807	20806	20605	20389	20037	19822	19573	19153	18879	18549	18259	18047	17815	17451	17230	16886	16591	16306	15905	15583	15315	15065	14729	14400
buffer	Peptide_19	A19	19802	7602	2617	637	165	73	62	57	56	57	54	54	55	53	54	54	53	54	51	52	53	53	54	52	54	54	51	55	56	54	54	56	54	55	54	56	55	59	56	56	55	60	57	58	58	58	60
buffer	Peptide_19	B19	24053	8773	2934	706	175	82	65	60	61	58	59	56	58	56	54	55	56	56	57	56	57	54	56	56	56	55	56	58	55	59	58	60	56	57	58	58	60	58	57	62	57	57	61	59	61	59	64
buffer	Peptide_20	A20	19659	7650	2654	648	164	73	60	60	59	58	56	59	58	56	55	55	56	54	53	53	55	55	57	58	54	55	58	57	55	60	58	58	59	56	59	57	60	57	59	58	60	58	61	58	59	59	62
buffer	Peptide_20	B20	22720	8465	2861	705	173	79	61	57	59	57	55	55	55	53	54	54	55	55	52	52	52	52	55	52	54	51	53	55	56	54	57	55	55	54	56	54	53	55	55	54	55	55	53	56	58	57	55
buffer	Peptide_21	A21	19679	7570	2613	632	155	68	57	56	52	52	51	52	51	50	50	48	50	48	50	47	47	52	51	48	49	49	52	50	51	51	53	52	53	49	53	53	50	50	52	53	53	52	54	53	53	56	55
buffer	Peptide_21	B21	22165	8254	2814	679	168	77	62	60	57	58	56	53	53	53	54	54	53	54	52	50	52	51	53	53	53	53	53	52	54	56	56	53	54	55	57	57	57	55	57	58	57	59	55	57	56	58	58
buffer	Peptide_22	A22	22282	9277	4058	2027	1627	1642	1763	1841	1964	2066	2143	2238	2310	2391	2431	2480	2496	2553	2575	2581	2605	2599	2616	2568	2562	2558	2526	2497	2481	2455	2388	2360	2330	2322	2279	2258	2227	2187	2152	2119	2076	2028	2011	1973	1935	1896	1846
buffer	Peptide_22	B22	25435	9833	3721	1404	917	853	898	950	1000	1049	1081	1140	1170	1208	1221	1250	1251	1288	1297	1302	1314	1317	1313	1293	1300	1282	1278	1258	1253	1241	1214	1197	1173	1167	1167	1140	1125	1112	1090	1074	1072	1045	1025	1003	988	967	945
buffer	Peptide_23	A23	27239	10676	3803	1030	352	233	240	253	267	283	300	310	337	352	358	373	393	398	409	409	418	422	434	430	440	436	438	432	435	436	426	430	416	412	418	413	410	399	398	396	391	383	381	374	363	362	364
buffer	Peptide_23	B23	28650	10729	3653	878	206	82	62	59	57	57	57	56	57	57	55	53	52	55	52	51	52	52	54	54	55	55	53	55	56	58	55	56	56	60	55	55	60	57	58	58	56	58	59	58	60	58	58
buffer	Peptide_24	A24	20242	7830	2863	864	407	336	346	363	372	392	401	423	439	442	453	458	472	480	477	484	488	489	485	482	482	485	475	467	466	464	464	452	445	446	440	432	430	423	417	411	409	400	402	384	381	372	374
buffer	Peptide_24	B24	25663	11914	6469	4514	4350	4567	4907	5210	5517	5798	6130	6397	6590	6812	6975	7196	7306	7453	7558	7643	7695	7749	7797	7687	7810	7757	7753	7687	7603	7553	7432	7351	7322	7252	7179	7137	7032	6946	6875	6825	6723	6613	6495	6437	6340	6228	6131
buffer	Peptide_25	D01	19862	7614	2628	640	166	74	60	55	56	55	54	54	54	53	53	51	51	50	51	52	52	52	54	52	51	53	52	55	55	55	54	54	55	54	56	56	57	56	56	57	58	57	58	58	60	59	58
buffer	Peptide_25	E01	21713	8187	2816	677	171	74	62	61	59	58	57	58	56	57	54	57	56	57	54	54	54	55	56	57	56	56	58	55	57	56	58	57	58	57	57	56	59	59	60	58	58	58	57	57	60	59	60
buffer	Peptide_26	D02	21803	8080	2749	675	171	82	71	67	65	66	67	67	66	67	66	67	68	64	66	66	65	67	65	69	68	69	68	67	69	66	71	67	71	67	70	67	68	70	69	66	69	67	67	68	69	69	68
buffer	Peptide_26	E02	20322	7743	2658	644	161	73	61	56	55	57	52	50	50	53	53	50	52	51	51	51	51	50	50	49	52	50	55	52	52	52	54	55	52	55	54	53	54	56	55	54	57	54	57	56	55	55	57
buffer	Peptide_27	D03	22957	8373	2774	669	165	70	60	56	57	57	52	53	55	53	52	52	51	51	49	50	53	49	51	49	51	54	51	51	54	51	50	54	53	53	54	54	53	53	54	51	51	54	56	53	55	57	54
buffer	Peptide_27	E03	21984	8203	2761	649	166	70	59	55	57	56	56	55	56	54	54	53	51	52	49	52	53	50	52	53	52	53	53	54	56	53	53	56	53	54	53	55	57	56	55	56	56	55	59	57	56	59	58
buffer	Peptide_28	D04	23794	8503	2820	655	165	72	60	57	55	50	53	53	52	51	51	52	48	52	51	49	49	51	49	49	51	51	49	52	50	52	54	50	54	52	54	53	54	55	54	53	56	54	55	54	55	57	57
buffer	Peptide_28	E04	26696	9433	3021	686	172	78	60	56	56	57	53	52	52	52	51	50	51	51	50	49	50	49	50	50	48	51	51	50	52	49	51	52	50	53	52	51	52	52	53	54	53	52	53	51	53	53	55
buffer	Peptide_29	D05	23345	8504	2844	688	168	73	56	56	58	57	53	52	52	52	52	51	52	53	51	49	51	51	51	50	52	52	49	51	53	52	54	53	55	53	55	54	52	54	54	56	57	54	54	56	55	58	57
buffer	Peptide_29	E05	24183	8679	2861	668	166	73	60	58	60	58	55	54	54	54	54	54	52	52	52	52	53	54	52	53	53	53	54	57	56	54	54	56	56	56	56	54	57	56	56	56	56	54	56	56	58	60	57
buffer	Peptide_30	D06	25216	9016	2959	711	174	80	67	62	60	61	62	58	60	60	57	54	56	57	58	55	56	55	58	59	55	57	58	58	58	58	57	59	56	58	57	58	58	62	58	60	57	57	58	58	61	61	61
buffer	Peptide_30	E06	23078	8411	2798	665	168	77	62	58	56	60	56	55	57	55	53	55	54	53	51	52	53	52	54	51	53	52	53	54	56	55	54	54	54	56	57	56	58	56	57	58	56	56	55	56	56	56	56
buffer	Peptide_31	D07	23970	8673	2868	679	172	76	61	59	57	57	56	53	52	53	53	52	52	53	49	51	51	53	50	51	51	51	55	54	53	52	54	55	52	54	55	55	54	55	55	57	55	56	55	56	56	56	59
buffer	Peptide_31	E07	23243	8555	2875	677	172	77	63	60	58	57	56	56	56	55	55	51	54	53	56	56	52	53	55	52	55	56	53	54	54	55	55	56	56	56	56	56	57	57	57	55	58	57	55	55	59	59	60
buffer	Peptide_32	D08	25375	9140	3021	714	179	80	61	57	59	59	59	59	54	57	55	53	55	55	52	54	53	55	53	52	54	54	58	56	57	58	57	55	57	56	60	55	56	58	58	57	59	58	58	58	59	59	60
buffer	Peptide_32	E08	27051	9814	3206	750	182	80	66	61	61	62	63	59	60	60	58	60	59	60	58	58	59	58	57	59	58	60	60	59	59	61	61	59	59	61	60	62	63	61	64	61	61	61	60	62	64	62	62
buffer	Peptide_33	D09	28348	10051	3204	733	185	80	65	64	61	62	61	60	58	56	58	58	58	58	56	55	53	59	55	56	57	56	58	59	58	58	58	57	58	58	59	60	57	59	60	58	58	59	60	60	60	62	62
buffer	Peptide_33	E09	29895	10569	3379	765	184	78	64	59	59	59	59	56	54	56	54	53	55	54	52	52	53	53	53	52	51	53	55	55	54	56	55	54	54	57	52	57	53	56	55	56	56	56	55	57	55	56	59
buffer	Peptide_34	D10	33035	11466	3594	802	184	81	64	58	58	56	57	56	56	54	56	51	55	53	54	51	50	52	51	52	53	53	53	54	53	54	55	56	54	56	54	55	54	54	56	56	58	55	54	55	58	57	57
buffer	Peptide_34	E10	39859	13713	4203	907	204	81	65	63	61	59	54	55	55	57	56	54	54	54	54	52	52	54	55	55	54	54	53	54	54	55	56	54	54	54	57	57	57	57	57	55	57	56	57	56	56	58	57
DMSO	Peptide_4	G01	21242	8202	2796	675	169	76	64	60	59	56	60	56	55	57	56	55	53	56	54	53	54	54	56	56	55	55	55	57	56	56	56	58	57	58	57	60	56	61	57	60	59	59	58	59	61	61	62
DMSO	Peptide_4	H01	19739	7665	2677	651	161	70	56	58	54	53	52	52	56	52	53	50	50	52	50	50	51	52	51	52	54	51	51	51	52	55	54	51	51	53	54	52	52	54	56	51	56	56	57	55	56	59	59
DMSO	Peptide_8	G02	27530	15599	11459	10535	11227	12197	13215	14082	14845	15560	16121	16611	16814	16878	16806	16660	16386	16173	15744	15428	15072	14564	14274	13618	13274	12827	12417	11945	11618	11299	10893	10585	10244	9953	9777	9573	9343	9096	8872	8692	8462	8195	8012	7836	7601	7401	7223
DMSO	Peptide_8	H02	19954	8774	4214	2521	2279	2396	2601	2761	2923	3050	3158	3247	3284	3319	3295	3257	3222	3170	3086	3016	2930	2851	2774	2643	2588	2493	2425	2317	2257	2190	2116	2044	1998	1930	1880	1852	1816	1771	1715	1707	1648	1587	1561	1526	1488	1435	1397
DMSO	Peptide_12	G03	32793	22763	19764	19724	21402	23002	25073	26716	28449	30039	31591	32957	34040	35054	35662	36340	36793	37190	37276	37455	37540	37430	37465	36749	36469	35996	35608	34913	34516	34079	33287	32665	32247	31466	31135	30665	30346	29652	29065	28521	28069	27290	26736	26337	25781	25133	24623
DMSO	Peptide_12	H03	23302	10943	6133	4434	4375	4626	5010	5367	5685	6006	6280	6574	6788	7005	7099	7226	7300	7387	7399	7436	7422	7409	7395	7196	7152	7098	6976	6838	6805	6634	6541	6390	6253	6200	6096	6029	5927	5786	5686	5578	5493	5330	5248	5142	5038	4912	4777
DMSO	Peptide_13	G04	23279	8456	2790	663	165	73	59	55	58	53	55	53	55	53	53	52	53	53	50	51	52	53	53	52	53	52	54	54	53	54	52	54	52	54	55	55	54	55	54	56	56	56	55	55	56	55	58
DMSO	Peptide_13	H04	22757	8432	2836	684	165	74	59	57	57	56	57	56	53	56	53	55	54	54	54	52	53	53	52	56	51	53	54	53	55	57	55	55	56	56	55	55	56	54	55	58	57	56	54	56	58	56	60
DMSO	Peptide_14	G05	21925	8117	2727	650	162	72	59	55	57	55	52	51	50	51	50	50	50	52	50	51	51	51	50	51	52	52	51	52	53	51	53	52	52	53	53	52	55	55	52	52	52	53	52	52	53	56	55
DMSO	Peptide_14	H05	22742	8351	2828	672	162	74	57	53	55	53	52	54	52	54	51	51	50	54	49	53	51	51	50	49	52	53	52	52	53	53	52	53	52	55	54	53	53	54	51	53	56	51	55	55	56	57	55
DMSO	Peptide_17	G06	21283	7972	2710	658	164	76	58	60	57	56	56	55	53	53	52	54	54	54	50	54	54	53	52	52	50	53	53	56	54	54	55	55	56	56	55	57	55	56	55	56	55	58	55	58	58	56	57
DMSO	Peptide_17	H06	22433	8353	2812	680	169	74	61	62	57	53	57	54	56	54	55	57	53	53	53	53	51	53	53	55	56	56	55	52	56	56	54	57	55	56	56	57	57	56	54	57	58	56	56	56	60	58	58
DMSO	Peptide_19	G07	19955	7696	2662	645	156	73	59	59	56	55	54	54	55	50	53	53	53	52	50	50	51	51	50	51	52	54	54	52	56	52	53	52	54	52	54	53	55	56	52	54	56	55	55	55	55	56	55
DMSO	Peptide_19	H07	19469	7562	2617	641	162	73	61	57	56	55	56	54	56	53	53	54	54	53	51	51	55	52	52	54	53	54	52	52	54	56	55	54	57	57	54	55	57	55	56	55	55	55	55	57	58	57	57
DMSO	Peptide_20	G08	20506	7808	2684	646	164	72	59	56	56	59	53	55	54	53	53	52	53	52	53	52	53	53	55	51	53	51	52	52	53	54	53	54	55	56	55	56	56	55	57	57	57	53	54	54	56	56	56
DMSO	Peptide_20	H08	20638	7815	2690	653	158	71	58	54	53	52	52	50	50	50	51	50	50	49	49	49	49	49	52	52	49	49	49	48	51	50	52	51	56	50	52	51	54	53	55	53	54	52	53	55	55	54	56
DMSO	Peptide_21	G09	23037	8540	2848	675	167	70	57	55	55	52	52	52	52	51	50	52	51	52	49	49	47	51	49	49	50	51	50	51	49	51	51	53	52	51	51	53	51	51	53	51	52	51	52	52	52	55	54
DMSO	Peptide_21	H09	23707	8864	2955	700	166	71	55	54	53	57	52	54	52	50	48	49	50	49	48	49	49	50	48	49	49	49	51	50	51	51	51	52	51	51	52	50	49	52	53	50	52	53	53	53	53	55	53
DMSO	Peptide_23	G10	30114	10665	3407	760	179	74	58	56	56	55	50	53	50	53	51	53	52	51	50	49	49	50	50	51	53	52	52	51	50	51	51	52	51	52	53	55	53	54	54	52	51	54	52	54	55	51	55
DMSO	Peptide_23	H10	25862	9484	3129	721	172	67	55	54	50	51	50	49	50	50	49	49	49	48	47	49	46	46	45	47	47	49	48	47	49	49	51	49	49	49	49	51	49	50	50	49	52	49	49	52	53	53	51
DMSO	Peptide_24	G11	31224	10844	3389	759	183	81	64	62	60	57	61	58	59	58	60	58	58	60	57	58	59	60	57	56	58	61	59	58	60	62	59	59	58	58	58	57	58	58	60	58	59	58	60	59	61	61	60
DMSO	Peptide_24	H11	29394	10395	3349	760	187	83	67	68	67	65	68	67	67	65	64	63	65	66	68	64	68	66	65	65	67	66	67	67	65	66	69	68	68	67	66	66	66	66	69	66	65	64	66	67	66	67	64
DMSO	Peptide_26	G12	26779	9702	3169	750	177	73	57	56	53	52	51	52	51	50	51	49	49	51	50	48	49	49	50	49	51	49	50	51	51	51	53	51	51	52	52	54	50	52	54	51	52	52	53	55	52	53	55
DMSO	Peptide_26	H12	30627	11370	3713	835	181	71	56	53	53	51	51	50	49	50	49	48	48	48	45	47	48	47	48	48	48	49	50	47	48	50	51	49	48	52	52	50	50	49	51	51	51	51	52	52	51	52	51
DMSO	Peptide_27	G13	26817	9755	3198	735	181	81	69	65	62	60	63	60	62	59	60	65	59	61	62	60	62	60	61	62	64	62	62	63	64	60	64	62	61	61	60	62	64	61	62	61	61	60	59	64	65	62	64
DMSO	Peptide_27	H13	23878	9124	3136	839	307	229	227	239	246	266	276	284	293	304	311	316	324	325	329	333	333	329	331	323	326	320	315	311	310	308	306	296	293	293	292	286	278	281	279	273	275	266	261	260	261	252	250
DMSO	Peptide_30	G14	24346	8943	2979	715	166	74	56	56	54	51	50	50	50	48	48	49	49	47	47	47	49	49	48	47	47	47	48	50	52	49	49	49	48	51	50	49	50	52	49	52	51	52	53	50	50	53	52
DMSO	Peptide_30	H14	24070	9007	3010	714	167	70	57	54	53	49	51	51	50	48	50	48	48	49	49	49	49	48	49	49	48	50	51	50	50	50	51	51	52	52	50	52	55	52	55	52	52	53	55	52	52	54	54
HFIP	Peptide_1	J01	21056	7988	2736	660	166	71	61	59	57	52	53	55	51	55	54	51	50	50	50	47	50	51	51	49	50	51	50	52	53	51	56	54	56	57	52	52	53	53	54	60	54	52	55	54	54	55	56
HFIP	Peptide_1	K01	24872	9582	3257	797	199	89	75	71	72	73	75	73	75	76	73	74	73	77	76	76	74	75	75	76	76	78	78	77	79	77	77	79	79	79	78	79	78	76	78	78	80	79	73	77	79	76	76
HFIP	Peptide_2	J02	19604	7608	2633	638	161	70	57	57	54	55	54	53	52	52	55	54	55	52	51	51	53	52	52	53	53	53	53	54	53	53	50	57	52	54	54	56	56	54	58	59	57	57	53	58	59	61	57
HFIP	Peptide_2	K02	21305	8176	2803	683	172	77	66	62	62	61	62	58	61	61	60	58	59	62	60	61	59	61	63	62	59	64	66	65	65	62	64	62	64	64	63	62	63	64	65	63	65	63	63	66	66	69	66
HFIP	Peptide_7	J03	20881	8935	4193	2412	2122	2210	2358	2519	2657	2819	2981	3102	3244	3312	3405	3515	3558	3635	3636	3708	3698	3696	3718	3650	3681	3633	3606	3533	3516	3467	3400	3345	3309	3220	3186	3164	3129	3073	3006	2964	2898	2829	2768	2746	2674	2619	2577
HFIP	Peptide_7	K03	20369	8126	3199	1275	853	829	880	928	983	1050	1095	1142	1185	1228	1250	1283	1297	1313	1324	1344	1343	1346	1355	1329	1327	1320	1311	1287	1264	1260	1239	1220	1202	1179	1163	1151	1122	1100	1078	1080	1054	1024	1004	990	967	955	945
HFIP	Peptide_9	J04	21578	8022	2859	851	400	334	340	352	381	386	402	414	419	434	435	441	442	447	447	453	447	450	454	432	439	436	431	428	422	416	414	403	402	394	390	388	379	377	370	361	357	351	349	348	343	336	329
HFIP	Peptide_9	K04	21057	8077	2908	921	447	389	392	422	435	457	464	487	498	512	514	514	521	533	525	534	530	527	529	521	522	516	517	510	508	502	494	489	482	475	468	466	470	460	450	449	440	436	428	422	416	406	406
HFIP	Peptide_10	J05	22716	8278	2765	667	176	89	73	75	73	76	75	77	78	80	77	79	78	79	78	80	79	77	77	79	81	80	80	82	79	78	80	78	80	78	76	78	78	76	77	77	74	75	76	75	79	77	78
HFIP	Peptide_10	K05	28054	9616	3101	732	178	81	65	62	66	63	62	61	60	61	58	61	59	59	58	61	58	60	61	62	64	63	63	61	62	62	63	60	63	61	62	61	63	64	61	61	61	59	63	59	60	61	59
HFIP	Peptide_15	J06	19791	7520	2618	691	230	152	147	153	157	170	171	177	181	187	190	190	193	192	198	194	201	196	200	196	195	192	196	191	194	190	187	183	182	184	181	181	179	175	173	176	176	172	175	173	169	171	174
HFIP	Peptide_15	K06	27688	10392	3678	1101	514	428	446	463	500	522	548	568	588	615	615	640	647	654	657	665	666	653	670	657	658	645	653	628	626	624	611	601	598	582	573	571	567	557	544	531	529	518	511	500	496	486	475
HFIP	Peptide_18	J07	27111	9705	3171	746	176	77	62	59	57	55	55	52	53	52	50	51	53	53	50	51	52	51	55	51	52	53	52	54	54	53	55	54	53	55	54	53	54	55	54	55	54	56	54	54	52	54	55
HFIP	Peptide_18	K07	19549	7668	2736	750	292	219	218	228	241	261	264	280	290	300	306	315	323	333	334	332	342	349	350	349	352	348	341	343	340	331	340	327	330	330	325	322	321	312	310	313	303	304	304	295	297	289	291
[truncated: 54 more columns]
