# Supplementary material for: Experimentally validated deep learning control of protein aggregation
Source: Commun Chem. 2026 Apr 28;9:229. doi: 10.1038/s42004-026-02007-5 (PMC13328301; doi:10.1038/s42004-026-02007-5)
Supplement: Supplementary file 6 — Supplementary Data 4 [file 42004_2026_2007_MOESM6_ESM.xlsx]

## Sheet: DSF and SLS
LinBwt									LinBwt									LinB161									LinB162									LinB163									LinB164
Temperature	BCM / nm	Temperature	SLS 266 nm/Count	Temperature	BCM / nm	Temperature	SLS 266 nm/Count		Temperature	BCM / nm	Temperature	SLS 266 nm/Count	Temperature	BCM / nm	Temperature	SLS 266 nm/Count		Temperature	BCM / nm	Temperature	SLS 266 nm/Count	Temperature	BCM / nm	Temperature	SLS 266 nm/Count		Temperature	BCM / nm	Temperature	SLS 266 nm/Count	Temperature	BCM / nm	Temperature	SLS 266 nm/Count		Temperature	BCM / nm	Temperature	SLS 266 nm/Count	Temperature	BCM / nm	Temperature	SLS 266 nm/Count		Temperature	BCM / nm	Temperature	SLS 266 nm/Count	Temperature
20.0581	343.269	20.0581	1132.06	20.087	343.31	20.087	1327.77		20.0581	343.703	20.0581	1210.78	20.087	343.655	20.087	1051.41		20.0485	346.395	20.0485	1910.17	20.087	346.397	20.087	2389.84		20.1735	343.377	20.1735	1093.55	20.2024	343.24	20.2024	1922.7		20.1351	345.268	20.1351	1471.74	20.1735	345.159	20.1735	5113.11		20.3178	343.296	20.3178	1038.31	20.3659
20.7602	343.309	20.7602	1182.63	20.8082	343.437	20.8082	1284.63		20.6448	343.789	20.6448	1306.32	20.6928	343.787	20.6928	1077.93		20.2601	346.561	20.2601	1796.94	20.3082	346.596	20.3082	2145.53		20.9429	343.514	20.9429	1119.5	21.0006	343.381	21.0006	1014.83		20.3851	345.489	20.3851	1530.17	20.4332	345.478	20.4332	2419.4		21.1352	343.383	21.1352	997.931	21.1833
21.5776	343.352	21.5776	1193.51	21.616	343.521	21.616	1268.45		21.3756	343.827	21.3756	1330.68	21.4141	343.866	21.4141	1121.36		20.539	346.637	20.539	1776.8	20.5871	346.689	20.5871	2233.81		21.7603	343.625	21.7603	1150.61	21.8084	343.475	21.8084	952.366		20.664	345.671	20.664	2420.32	20.7121	345.655	20.7121	2754.63		21.9526	343.463	21.9526	1021.71	21.9719
22.3854	343.345	22.3854	1314.61	22.4142	343.582	22.4142	1253.67		22.068	343.881	22.068	1759.99	22.1065	343.94	22.1065	1455.02		20.8275	346.722	20.8275	2942.42	20.8948	346.778	20.8948	2132.1		22.5585	343.676	22.5585	1455.72	22.5969	343.51	22.5969	1005.62		20.9813	345.746	20.9813	2401.62	21.0294	345.785	21.0294	3955.42		22.722	343.498	22.722	1108.64	22.77
23.1643	343.312	23.1643	1201.49	23.2028	343.672	23.2028	1304.01		22.7604	343.927	22.7604	2410.98	22.8085	343.982	22.8085	1999.23		21.1544	346.781	21.1544	2318.32	21.1833	346.871	21.1833	2292.27		23.347	343.728	23.347	1450.92	23.3951	343.563	23.3951	1167.93		21.2795	345.811	21.2795	2579.85	21.3275	345.847	21.3275	4804.86		23.5201	343.529	23.5201	1277.14	23.5586
23.9529	343.322	23.9529	1202.19	23.9914	343.708	23.9914	1290.68		23.4528	343.94	23.4528	3271.31	23.5009	344	23.5009	3043.79		21.4429	346.848	21.4429	1795.88	21.4814	346.887	21.4814	2175.28		24.1356	343.792	24.1356	1586.71	24.1645	343.619	24.1645	1343.7		21.5776	345.838	21.5776	2731.51	21.616	345.907	21.616	5580.75		24.3087	343.56	24.3087	1592.63	24.3376
24.7415	343.319	24.7415	1277.09	24.7799	343.763	24.7799	1255.86		24.126	344.011	24.126	4134.08	24.1741	344.054	24.1741	4672.14		21.7218	346.89	21.7218	1876.51	21.7795	346.953	21.7795	2213.87		24.9242	343.828	24.9242	1888.92	24.9434	343.624	24.9434	2432.16		21.8661	345.842	21.8661	2933.51	21.9142	345.951	21.9142	5963.7		25.0877	343.611	25.0877	2031.34	25.1357
25.5204	343.317	25.5204	1390.72	25.5781	343.796	25.5781	1308.71		24.8088	344.017	24.8088	5636.48	24.8569	344.11	24.8569	6442.82		22.0103	346.954	22.0103	1918.18	22.068	346.991	22.068	2413.31		25.7031	343.85	25.7031	2351.21	25.7416	343.676	25.7416	3013.18		22.1642	345.88	22.1642	3105.12	22.193	345.972	22.193	10673.9		25.8955	343.657	25.8955	2745.33	25.9435
26.3571	343.334	26.3571	1210.8	26.4051	343.846	26.4051	1574.59		25.5204	344.066	25.5204	7062.41	25.5685	344.138	25.5685	8494.1		22.3277	346.996	22.3277	2038.11	22.3469	347.033	22.3469	3318.52		26.5494	343.884	26.5494	2948.09	26.5782	343.693	26.5782	3446.66		22.4431	345.919	22.4431	3321.38	22.5008	345.954	22.5008	9145.2		26.7129	343.71	26.7129	3770.57	26.761
27.1649	343.299	27.1649	1180.12	27.2129	343.925	27.2129	2032.34		26.2032	344.104	26.2032	9074.94	26.2513	344.224	26.2513	10904.3		22.6066	347.028	22.6066	2168.66	22.6546	347.083	22.6546	2539.16		27.338	343.94	27.338	3804.37	27.3764	343.764	27.3764	3751.17		22.7412	345.902	22.7412	3548.41	22.7893	345.979	22.7893	7933.91		27.5207	343.755	27.5207	4714.3	27.5591
27.9438	343.309	27.9438	1208.89	27.9823	343.983	27.9823	2675.63		26.9052	344.115	26.9052	10839.6	26.9341	344.295	26.9341	13354.8		22.9047	347.086	22.9047	2382.08	22.9528	347.117	22.9528	2745.16		28.1169	343.944	28.1169	4666.75	28.1746	343.85	28.1746	4736.68		23.0489	345.946	23.0489	3973.37	23.0778	345.99	23.0778	7652		28.2996	343.809	28.2996	6168.68	28.3477
28.7228	343.325	28.7228	1258.45	28.7708	344.031	28.7708	3680.93		27.588	344.178	27.588	12700.4	27.6265	344.321	27.6265	17333.5		23.2028	347.117	23.2028	3287.94	23.2316	347.173	23.2316	3007.62		28.8959	344.006	28.8959	5831.92	28.9439	343.905	28.9439	6069.21		23.3182	345.925	23.3182	4140.47	23.3663	345.995	23.3663	6925.07		29.0786	343.85	29.0786	7790	29.1267
29.5113	343.343	29.5113	1283.86	29.569	344.094	29.569	5023.23		28.3189	344.24	28.3189	15165	28.3862	344.386	28.3862	21201.9		23.4817	347.168	23.4817	3144.28	23.5298	347.195	23.5298	5550.98		29.6844	344.063	29.6844	7052.11	29.7325	343.968	29.7325	7828.98		23.6259	345.957	23.6259	4521.17	23.6644	345.99	23.6644	7159.11		29.8479	343.917	29.8479	9473.69	29.896
30.2999	343.352	30.2999	1789.27	30.3384	344.157	30.3384	6900.78		29.0401	344.263	29.0401	17222.7	29.0882	344.438	29.0882	25823.3		23.7702	347.178	23.7702	3255.08	23.8183	347.238	23.8183	6043.26		30.473	344.104	30.473	8238.69	30.5403	344.04	30.5403	9837.85		23.9144	345.964	23.9144	5067.83	23.9433	345.996	23.9433	7450.08		30.6557	343.962	30.6557	11384.4	30.7038
31.0788	343.368	31.0788	1456.04	31.1365	344.245	31.1365	8989.41		29.7421	344.285	29.7421	20690.5	29.7806	344.502	29.7806	27990.5		24.0683	347.228	24.0683	4723.03	24.1068	347.268	24.1068	3765.7		31.2712	344.144	31.2712	9896.67	31.3193	344.093	31.3193	12299.4		24.1933	345.965	24.1933	5331.68	24.2318	345.988	24.2318	7808.69		31.4443	344.02	31.4443	13653.7	31.4827
31.877	343.416	31.877	1675.22	31.9251	344.28	31.9251	10884.9		30.4345	344.353	30.4345	23146.5	30.4826	344.556	30.4826	32228.4		24.3472	347.277	24.3472	4084.15	24.3953	347.312	24.3953	4200.34		32.0597	344.163	32.0597	11285.3	32.0982	344.116	32.0982	13380.1		24.4722	346.033	24.4722	5850.92	24.5299	346.007	24.5299	8228.91		32.2328	344.084	32.2328	15780.9	32.2809
32.6752	343.398	32.6752	1776.22	32.7233	344.354	32.7233	13371.9		31.1365	344.374	31.1365	23984.1	31.1846	344.624	31.1846	36295.8		24.6453	347.333	24.6453	4700.89	24.6645	347.364	24.6645	4492.25		32.8483	344.182	32.8483	12681.7	32.9156	344.17	32.9156	16030.6		24.7607	346.029	24.7607	6472.89	24.8088	346.007	24.8088	8807.1		33.031	344.095	33.031	18682.3	33.0791
33.4734	343.432	33.4734	2082.01	33.5215	344.399	33.5215	14972.1		31.8193	344.425	31.8193	27930.9	31.8866	344.694	31.8866	37695.8		24.9242	347.36	24.9242	5461.28	24.9723	347.381	24.9723	4959.3		33.6561	344.209	33.6561	14054	33.6946	344.192	33.6946	16694.4		25.0588	346.081	25.0588	7161.48	25.1069	346.034	25.1069	9353.22		33.8388	344.145	33.8388	19345	33.8869
34.31	343.443	34.31	2333.55	34.3581	344.414	34.3581	16243.1		32.5213	344.458	32.5213	28297.3	32.5694	344.769	32.5694	39257.4		25.2127	347.361	25.2127	5856.01	25.2608	347.412	25.2608	5506.2		34.4639	344.2	34.4639	14763.9	34.512	344.209	34.512	17648.6		25.3281	346.112	25.3281	7803.52	25.405	346.056	25.405	10117.2		34.6562	344.156	34.6562	20501.4	34.6851
35.0986	343.463	35.0986	2600.34	35.1467	344.451	35.1467	17940.2		33.2137	344.49	33.2137	31805.9	33.2618	344.807	33.2618	42436.4		25.5012	347.406	25.5012	6636.92	25.5589	347.442	25.5589	6394.54		35.2909	344.21	35.2909	15847.8	35.3294	344.195	35.3294	18952.6		25.6262	346.142	25.6262	8758.64	25.6743	346.073	25.6743	10630.4		35.5025	344.178	35.5025	21308.1	35.5506
35.9449	343.483	35.9449	3001.16	35.993	344.462	35.993	17953.5		33.8965	344.546	33.8965	32572.6	33.9446	344.847	33.9446	44140.8		25.7897	347.461	25.7897	7762.77	25.8378	347.495	25.8378	7234.94		36.1276	344.243	36.1276	16058.2	36.1564	344.206	36.1564	18987.8		25.9243	346.21	25.9243	9700.56	25.9628	346.077	25.9628	11415		36.3007	344.221	36.3007	22255.8	36.3392
36.7431	343.506	36.7431	3380.48	36.7815	344.501	36.7815	19900.3		34.5889	344.565	34.5889	33799.7	34.6466	344.913	34.6466	43012.9		26.0878	347.478	26.0878	8778.01	26.1263	347.517	26.1263	7819.1		36.9162	344.254	36.9162	16715	36.9642	344.251	36.9642	19769.3		26.2224	346.193	26.2224	10551.6	26.2705	346.095	26.2705	12162		37.0989	344.284	37.0989	23566.5	37.147
37.5316	343.551	37.5316	3763.33	37.5797	344.484	37.5797	19999.5		35.2813	344.57	35.2813	37754.2	35.3294	344.956	35.3294	46342.2		26.3763	347.539	26.3763	10137.8	26.4244	347.547	26.4244	8841.46		37.7047	344.326	37.7047	17854.3	37.7528	344.311	37.7528	20547.6		26.5205	346.23	26.5205	11827.6	26.5494	346.128	26.5494	13216.6		37.8874	344.345	37.8874	25663.3	37.9259
38.3106	343.532	38.3106	4441.93	38.3683	344.472	38.3683	19530.2		35.9833	344.629	35.9833	37625.9	36.0314	344.997	36.0314	47829.8		26.6744	347.572	26.6744	11610.7	26.7033	347.605	26.7033	10038.5		38.5029	344.354	38.5029	20079.5	38.551	344.315	38.551	21340.3		26.7994	346.281	26.7994	13089.4	26.8379	346.153	26.8379	14178.5		38.6856	344.366	38.6856	28086.5	38.7241
39.1184	343.568	39.1184	5116.01	39.1665	344.47	39.1665	19085.3		36.6758	344.658	36.6758	44509.1	36.7334	345.087	36.7334	49727.7		26.9533	347.623	26.9533	13336.5	27.011	347.633	27.011	11285.6		39.2819	344.437	39.2819	21826.8	39.3492	344.42	39.3492	23217.1		27.0879	346.32	27.0879	14366.9	27.136	346.162	27.136	15455.9		39.4742	344.485	39.4742	31939.3	39.503
39.907	343.623	39.907	5813.51	39.955	344.507	39.955	19498.1		37.3681	344.718	37.3681	44899.3	37.4258	345.131	37.4258	52007.9		27.2418	347.675	27.2418	15338.1	27.2899	347.684	27.2899	13045.4		40.08	344.47	40.08	23127.1	40.1281	344.49	40.1281	26073.2		27.386	346.352	27.386	15811	27.4149	346.205	27.4149	16585.1		40.2628	344.552	40.2628	35333.3	40.3012
40.7051	343.669	40.7051	6624.98	40.7244	344.521	40.7244	18913.4		38.0605	344.77	38.0605	47755	38.1086	345.211	38.1086	55815.6		27.5399	347.716	27.5399	17583.2	27.5688	347.743	27.5688	14775.4		40.8686	344.519	40.8686	25571.7	40.9167	344.557	40.9167	28311.6		27.6745	346.413	27.6745	17434.3	27.7226	346.269	27.7226	18195.2		41.0513	344.623	41.0513	39876.6	41.0994
41.4841	343.742	41.4841	8280.55	41.5322	344.613	41.5322	20359.8		38.7626	344.845	38.7626	52995.6	38.7914	345.258	38.7914	56994.6		27.8188	347.778	27.8188	19994.7	27.8573	347.785	27.8573	16720.5		41.6668	344.598	41.6668	27526.1	41.7053	344.633	41.7053	31493.8		28.0015	346.448	28.0015	19714	28.0592	346.3	28.0592	19613.6		41.8495	344.667	41.8495	40711.6	41.8784
42.263	343.862	42.263	10612.5	42.3111	344.697	42.3111	22135.5		39.455	344.926	39.455	60280.8	39.503	345.318	39.503	58330.1		28.165	347.817	28.165	22976.8	28.2131	347.838	28.2131	18912.5		42.4554	344.684	42.4554	31430.9	42.5034	344.721	42.5034	35892.1		28.3092	346.535	28.3092	21196.8	28.3477	346.351	28.3477	21108.7		42.6285	344.81	42.6285	44539.9	42.6765
43.0708	343.971	43.0708	13499.5	43.1189	344.869	43.1189	24060.9		40.1474	344.983	40.1474	61864.9	40.1858	345.377	40.1858	57188.5		28.4535	347.902	28.4535	26542.2	28.5112	347.874	28.5112	21436.8		43.2343	344.809	43.2343	37513.3	43.2824	344.847	43.2824	42029.4		28.5881	346.58	28.5881	22573.6	28.6362	346.387	28.6362	22795.5		43.4074	344.99	43.4074	52637.9	43.4555
43.8402	344.146	43.8402	18269.2	43.8883	345.086	43.8883	28803.9		40.8398	345.075	40.8398	67422	40.8878	345.364	40.8878	61597.3		28.7516	347.971	28.7516	31691.8	28.7997	347.938	28.7997	23644.3		44.0325	344.964	44.0325	42619.7	44.0806	345.014	44.0806	46406.2		28.8959	346.646	28.8959	24469.2	28.9439	346.426	28.9439	24575.5		44.2152	345.245	44.2152	57442.2	44.2633
44.6384	344.363	44.6384	19626.6	44.6864	345.328	44.6864	35163.9		41.5322	345.165	41.5322	73151.4	41.5802	345.42	41.5802	61812.2		29.0593	348.053	29.0593	34643.8	29.1074	348.008	29.1074	26877.8		44.8307	345.14	44.8307	49736.8	44.8499	345.167	44.8499	49268.7		29.1747	346.683	29.1747	26501.4	29.2228	346.506	29.2228	26359.2		44.9942	345.534	44.9942	68921.7	45.0519
45.4365	344.657	45.4365	26587.9	45.4846	345.585	45.4846	45406.2		42.2342	345.319	42.2342	78572.7	42.263	345.47	42.263	65684.9		29.3382	348.107	29.3382	39127.7	29.4055	348.062	29.4055	30373.4		45.6	345.394	45.6	54200.3	45.6481	345.411	45.6481	52195.7		29.4825	346.726	29.4825	28347.6	29.5209	346.552	29.5209	27725.4		45.7924	345.853	45.7924	78000.6	45.8404
46.2347	345.034	46.2347	36523.1	46.2732	345.938	46.2732	54913.6		42.9362	345.442	42.9362	85812.9	42.9843	345.517	42.9843	67308.9		29.646	348.18	29.646	42236.7	29.6844	348.114	29.6844	33513.6		46.4078	345.734	46.4078	64558.3	46.4463	345.758	46.4463	65621.7		29.771	346.795	29.771	30525.6	29.8287	346.573	29.8287	29560.6		46.5809	346.302	46.5809	85992.9	46.629
47.0137	345.435	47.0137	48495	47.0618	346.314	47.0618	69314		43.6094	345.586	43.6094	91388.6	43.6575	345.594	43.6575	71933.2		29.9345	348.238	29.9345	47591.1	29.9825	348.175	29.9825	37519.2		47.1868	346.039	47.1868	67851.6	47.2252	346.078	47.2252	74120.7		30.0787	346.865	30.0787	33303.8	30.1076	346.62	30.1076	31138.1		47.3503	346.712	47.3503	99662.2	47.4272
47.8119	345.809	47.8119	63404.3	47.8407	346.751	47.8407	84603.8		44.3114	345.773	44.3114	102624	44.3595	345.689	44.3595	76199.1		30.2422	348.302	30.2422	53375.7	30.2807	348.262	30.2807	43164.7		47.985	346.417	47.985	80645.3	48.033	346.43	48.033	83810.1		30.3576	346.909	30.3576	35851	30.3961	346.691	30.3961	32870.4		48.1581	347.166	48.1581	116290	48.2061
48.6004	346.325	48.6004	85551.1	48.6485	347.192	48.6485	102937		44.9942	345.957	44.9942	106883	45.0422	345.85	45.0422	78985.3		30.5211	348.325	30.5211	56895.4	30.5692	348.374	30.5692	47386.5		48.7831	346.856	48.7831	94806.6	48.8312	346.914	48.8312	89350.1		30.6557	346.965	30.6557	37708.3	30.7038	346.745	30.7038	35097.1		48.9562	347.62	48.9562	119275	49.0043
49.4178	346.818	49.4178	108469	49.4467	347.613	49.4467	118055		45.7058	346.127	45.7058	107945	45.725	345.993	45.725	78879.4		30.8192	348.346	30.8192	61059.2	30.8673	348.403	30.8673	51313.7		49.5525	347.323	49.5525	104454	49.6006	347.335	49.6006	105708		30.9538	347.018	30.9538	40554.5	30.9923	346.753	30.9923	37219.6		49.7256	348.038	49.7256	123425	49.7929
50.2256	347.271	50.2256	125050	50.2641	348.009	50.2641	131646		46.3886	346.331	46.3886	116569	46.4367	346.197	46.4367	83389.2		31.1173	348.364	31.1173	65324.5	31.1654	348.469	31.1654	54907.8		50.3891	347.802	50.3891	119033	50.4372	347.829	50.4372	118649		31.2423	347.056	31.2423	42464.4	31.3	346.828	31.3	39752.5		50.5526	348.439	50.5526	128718	50.5911
50.9661	347.736	50.9661	143269	51.0142	348.423	51.0142	144647		47.0714	346.634	47.0714	128882	47.1195	346.443	47.1195	87691.1		31.4154	348.377	31.4154	70617.3	31.4539	348.499	31.4539	60341.7		51.1488	348.248	51.1488	132238	51.1777	348.331	51.1777	137453		31.5308	347.132	31.5308	45488.2	31.5789	346.886	31.5789	41848.7		51.3219	348.804	51.3219	112618	51.37
51.7643	348.124	51.7643	152667	51.8124	348.833	51.8124	147087		47.783	346.867	47.783	134459	47.8311	346.756	47.8311	96535.7		31.6847	348.396	31.6847	69152.8	31.7424	348.518	31.7424	65966.6		51.9566	348.679	51.9566	147226	51.9951	348.698	51.9951	148470		31.8386	347.174	31.8386	47549	31.877	346.893	31.877	44160.9		52.1201	349.165	52.1201	112125	52.1682
52.5625	348.453	52.5625	158259	52.601	349.11	52.601	152969		48.4658	347.174	48.4658	139359	48.5139	347.016	48.5139	106308		31.9924	348.429	31.9924	70604.6	32.0405	348.596	32.0405	69768.3		52.7452	349.039	52.7452	151082	52.8125	349.069	52.8125	156704		32.1367	347.202	32.1367	50096.6	32.1848	346.935	32.1848	45804.6		52.9568	349.411	52.9568	108896	52.9856
53.3703	348.706	53.3703	161164	53.4184	349.348	53.4184	156229		49.1678	347.501	49.1678	145552	49.2063	347.375	49.2063	113729		32.2905	348.383	32.2905	73951.1	32.3386	348.565	32.3386	71711.1		53.5338	349.289	53.5338	157402	53.5915	349.393	53.5915	158478		32.4059	347.248	32.4059	53316.4	32.454	346.97	32.454	47903.4		53.7261	349.597	53.7261	112652	53.7838
54.1396	348.833	54.1396	163263	54.1781	349.479	54.1781	158650		49.841	347.893	49.841	147302	49.8987	347.721	49.8987	119200		32.5598	348.371	32.5598	72298.4	32.6079	348.578	32.6079	75306.6		54.3031	349.517	54.3031	156124	54.3608	349.551	54.3608	160318		32.7137	347.291	32.7137	54749.9	32.7618	347.013	32.7618	49744.9		54.4954	349.707	54.4954	107009	54.5435
54.9378	349.01	54.9378	165352	54.9859	349.681	54.9859	160984		50.543	348.189	50.543	145534	50.5911	348.062	50.5911	127661		32.8675	348.347	32.8675	72955.8	32.9156	348.557	32.9156	79514.9		55.1205	349.605	55.1205	157350	55.159	349.693	55.159	159440		33.0118	347.379	33.0118	56694.4	33.0406	347.073	33.0406	52119.3		55.2936	349.736	55.2936	104881	55.3321
55.7168	349.024	55.7168	165693	55.7552	349.73	55.7552	161503		51.2354	348.6	51.2354	150832	51.2835	348.4	51.2835	137563		33.156	348.317	33.156	74610.1	33.2137	348.546	33.2137	81648.5		55.8995	349.812	55.8995	156467	55.9476	349.759	55.9476	160778		33.2907	347.396	33.2907	59256.8	33.3388	347.092	33.3388	52791.8		56.0918	349.883	56.0918	103225	56.1303
56.5342	349.071	56.5342	165225	56.5726	349.853	56.5726	160180		51.9374	348.855	51.9374	153997	51.9663	348.748	51.9663	139664		33.4445	348.263	33.4445	72063	33.5022	348.53	33.5022	80362.9		56.7169	349.895	56.7169	155443	56.765	349.914	56.765	156951		33.5792	347.458	33.5792	61077.7	33.6273	347.129	33.6273	54186.2		56.8804	349.869	56.8804	101909	56.9188
57.2939	349.209	57.2939	164539	57.342	349.86	57.342	159349		52.6202	349.14	52.6202	159052	52.6683	349.063	52.6683	146818		33.733	348.292	33.733	72648.8	33.7715	348.505	33.7715	83792.9		57.4862	349.927	57.4862	153867	57.5343	350.017	57.5343	155838		33.8773	347.513	33.8773	64186.4	33.9158	347.184	33.9158	56646.3		57.6689	349.84	57.6689	102371	57.717
58.0921	349.388	58.0921	160051	58.1498	349.907	58.1498	158846		53.3222	349.345	53.3222	158127	53.3607	349.223	53.3607	153892		34.0408	348.271	34.0408	72934.7	34.0696	348.48	34.0696	84914.8		58.2748	349.974	58.2748	152598	58.3133	350.016	58.3133	155406		34.1658	347.538	34.1658	66760.5	34.2139	347.259	34.2139	59324.5		58.4383	350.023	58.4383	100590	58.5056
58.9287	349.741	58.9287	161614	58.9672	350.027	58.9672	156427		54.0338	349.414	54.0338	163738	54.0723	349.514	54.0723	152754		34.3197	348.259	34.3197	72393.4	34.387	348.459	34.387	83955		59.1018	350.05	59.1018	153017	59.1499	350.098	59.1499	153666		34.4639	347.629	34.4639	70301.8	34.512	347.291	34.512	61447		59.2653	350.16	59.2653	86983.3	59.3134
59.6884	350.569	59.6884	166543	59.7365	350.141	59.7365	154890		54.707	349.604	54.707	164152	54.7455	349.614	54.7455	154504		34.6178	348.222	34.6178	72585.1	34.6562	348.465	34.6562	85006.8		59.8808	350.101	59.8808	151195	59.9096	350.179	59.9096	152245		34.7524	347.669	34.7524	71557.7	34.8005	347.372	34.8005	63377.4		60.0443	350.186	60.0443	93538.9	60.0923
60.477	351.374	60.477	180533	60.5251	350.226	60.5251	155439		55.3802	349.76	55.3802	159493	55.4379	349.671	55.4379	159177		34.9159	348.16	34.9159	70126.6	34.9544	348.39	34.9544	85396.4		60.6405	350.178	60.6405	150080	60.6886	350.247	60.6886	150224		35.0505	347.719	35.0505	74427.3	35.0986	347.43	35.0986	65485.8		60.8136	350.216	60.8136	87206.6	60.8617
61.2752	351.546	61.2752	201853	61.304	350.271	61.304	156815		56.0822	349.856	56.0822	159027	56.1303	349.858	56.1303	156676		35.214	348.142	35.214	73892.5	35.2621	348.409	35.2621	86677.6		61.4387	350.183	61.4387	148801	61.4964	350.366	61.4964	148170		35.3583	347.765	35.3583	78061.5	35.3871	347.455	35.3871	68763.5		61.631	350.118	61.631	102156	61.6791
62.083	350.613	62.083	242024	62.1215	350.306	62.1215	155670		56.7746	350.06	56.7746	159245	56.8131	349.773	56.8131	155092		35.5121	348.138	35.5121	71700.9	35.5314	348.385	35.5314	83318.8		62.2561	350.271	62.2561	147608	62.2946	350.379	62.2946	148343		35.6468	347.808	35.6468	81232.9	35.6852	347.553	35.6852	71098.4		62.4196	350.382	62.4196	88090.5	62.458
62.8523	349.6	62.8523	298008	62.8908	350.452	62.8908	156510		57.4574	350.346	57.4574	160160	57.4958	349.623	57.4958	155628		35.791	348.134	35.791	70603.6	35.8391	348.362	35.8391	82780		63.0254	350.325	63.0254	146200	63.1024	350.479	63.1024	143653		35.9353	347.883	35.9353	82867.4	35.9833	347.626	35.9833	75314.8		63.2466	350.355	63.2466	89815.8	63.3043
63.6601	349.023	63.6601	322610	63.6986	350.586	63.6986	152577		58.1594	350.183	58.1594	164216	58.1979	349.674	58.1979	146512		36.0891	348.098	36.0891	71038.6	36.1276	348.308	36.1276	82914.7		63.8236	350.418	63.8236	141705	63.8717	350.525	63.8717	138296		36.2238	347.935	36.2238	88135.2	36.2526	347.682	36.2526	80067.1		63.9967	350.538	63.9967	84788.9	64.0448
64.4391	348.533	64.4391	308089	64.4775	350.679	64.4775	151175		58.8422	350.252	58.8422	148581	58.8999	349.965	58.8999	130775		36.3872	348.1	36.3872	72908	36.4161	348.249	36.4161	84711.5		64.5929	350.459	64.5929	139066	64.641	350.663	64.641	136131		36.5123	347.97	36.5123	92280.3	36.5603	347.759	36.5603	85298.2		64.7853	350.563	64.7853	80268.3	64.8334
65.2276	348.187	65.2276	276416	65.2757	350.752	65.2757	149157		59.5538	350.177	59.5538	154997	59.6019	350.26	59.6019	132390		36.6661	348.098	36.6661	73340.4	36.7238	348.29	36.7238	82242.2		65.4007	350.437	65.4007	137930	65.4488	350.704	65.4488	132477		36.8008	348.052	36.8008	97012.5	36.8489	347.876	36.8489	89600.8		65.5835	350.604	65.5835	79231.2	65.6219
66.0162	347.837	66.0162	205776	66.0643	350.823	66.0643	146426		60.2654	350.284	60.2654	152376	60.3039	350.267	60.3039	134188		36.9739	348.164	36.9739	74213.4	37.0027	348.272	37.0027	80858.9		66.1893	350.528	66.1893	136122	66.2374	350.824	66.2374	126306		37.0989	348.096	37.0989	101592	37.147	347.895	37.147	94942.3		66.372	350.754	66.372	73894.2	66.4105
66.824	347.938	66.824	116116	66.8625	351.057	66.8625	141469		60.929	350.496	60.929	152737	60.9675	350.382	60.9675	111188		37.2527	348.145	37.2527	73564.8	37.3008	348.242	37.3008	82480.3		67.0163	350.528	67.0163	136222	67.0644	350.947	67.0644	120643		37.397	348.145	37.397	105360	37.4355	348.006	37.4355	100033		67.1991	350.824	67.1991	75679.1	67.2375
67.603	349.109	67.603	51827.9	67.6414	350.971	67.6414	138822		61.6118	350.636	61.6118	149662	61.6599	350.441	61.6599	99463.5		37.5701	348.16	37.5701	75169.3	37.6086	348.246	37.6086	85036.4		67.7664	350.563	67.7664	131495	67.8145	351.084	67.8145	115802		37.6855	348.173	37.6855	109728	37.7336	348.031	37.7336	105438		67.9684	350.748	67.9684	84031.3	68.0165
68.4108	352.796	68.4108	28601.4	68.4492	350.941	68.4492	129795		62.3234	350.636	62.3234	146307	62.3523	350.815	62.3523	84447.5		37.8586	348.182	37.8586	79684.9	37.8874	348.277	37.8874	84003.7		68.5742	350.647	68.5742	127577	68.6223	351.143	68.6223	112942		37.9836	348.173	37.9836	114310	38.0317	348.092	38.0317	111950		68.757	350.832	68.757	79179	68.805
69.1897	356.696	69.1897	22416.4	69.2378	351.115	69.2378	133516		63.0062	350.756	63.0062	143328	63.0543	350.772	63.0543	82764		38.1279	348.191	38.1279	83166.6	38.1759	348.263	38.1759	86110.2		69.3628	350.696	69.3628	123721	69.4109	351.253	69.4109	108744		38.2625	348.205	38.2625	119568	38.301	348.161	38.301	117797		69.5551	350.911	69.5551	77380.7	69.5936
69.9879	359.213	69.9879	23827.9	70.036	351.083	70.036	119447		63.6986	350.796	63.6986	146302	63.7467	350.795	63.7467	82251.3		38.4356	348.202	38.4356	86147.8	38.4741	348.326	38.4741	91870.7		70.161	350.752	70.161	121495	70.1995	351.406	70.1995	103652		38.5606	348.261	38.5606	125204	38.5991	348.241	38.5991	123492		70.3341	350.935	70.3341	73924.4	70.3822
70.7861	357.948	70.7861	84435.8	70.8149	351.123	70.8149	114963		64.3718	350.758	64.3718	143776	64.4391	350.916	64.4391	74138.2		38.7241	348.275	38.7241	83452.5	38.7529	348.369	38.7529	89852.6		70.9592	350.857	70.9592	115839	71.0169	351.5	71.0169	100683		38.8587	348.287	38.8587	127099	38.9164	348.294	38.9164	128974		71.1419	351.028	71.1419	67816.1	71.19
71.5843	356.999	71.5843	192963	71.6131	351.252	71.6131	104246		65.093	350.686	65.093	147681	65.1507	351.027	65.1507	64824.9		39.0222	348.285	39.0222	91671.4	39.0607	348.369	39.0607	93112.6		71.7862	350.893	71.7862	116562	71.8343	351.681	71.8343	99364.1		39.1472	348.329	39.1472	135440	39.1857	348.294	39.1857	133724		71.9497	351.085	71.9497	63744.3	71.9785
72.3632	356.534	72.3632	253945	72.4017	351.331	72.4017	99770.2		65.7758	350.891	65.7758	146203	65.8143	351.112	65.8143	62784.8		39.3011	348.372	39.3011	92026.2	39.3492	348.45	39.3492	99898.3		72.5363	351.011	72.5363	109820	72.5844	351.821	72.5844	94711.9		39.4453	348.38	39.4453	140308	39.4742	348.344	39.4742	139448		72.7094	351.074	72.7094	66455.8	72.7671
73.1806	356.011	73.1806	273465	73.1999	351.334	73.1999	98166.9		66.4778	350.97	66.4778	139124	66.5163	351.2	66.5163	61561.6		39.5992	348.342	39.5992	94994.4	39.6281	348.475	39.6281	99006.7		73.3537	351.066	73.3537	104858	73.4018	351.916	73.4018	92245.1		39.7146	348.446	39.7146	143778	39.7723	348.443	39.7723	145234		73.5172	351.174	73.5172	66226.2	73.5653
73.95	356.076	73.95	275060	73.9884	351.395	73.9884	92996.6		67.1798	351.116	67.1798	137517	67.2183	351.251	67.2183	59576		39.8877	348.407	39.8877	98198.5	39.9454	348.551	39.9454	102097		74.1423	351.214	74.1423	102350	74.1808	352.034	74.1808	89781.7		40.032	348.467	40.032	148378	40.0704	348.504	40.0704	149793		74.3346	351.099	74.3346	68915.8	74.3635
74.7578	356.132	74.7578	278718	74.7866	351.524	74.7866	90959.2		67.8626	350.939	67.8626	141417	67.9107	351.294	67.9107	55052.2		40.1762	348.436	40.1762	105022	40.2243	348.524	40.2243	106313		74.9212	351.295	74.9212	97761.4	74.9693	352.212	74.9693	87997.9		40.3205	348.474	40.3205	150462	40.3493	348.558	40.3493	152999		75.0943	351.289	75.0943	64713.1	75.1424
75.5367	356.086	75.5367	278929	75.5752	351.551	75.5752	90196.8		68.555	350.986	68.555	139168	68.6031	351.382	68.6031	54825.4		40.4743	348.442	40.4743	104646	40.5032	348.622	40.5032	110431		75.7194	351.396	75.7194	94467.1	75.7675	352.259	75.7675	86394.6		40.5993	348.529	40.5993	153765	40.6474	348.592	40.6474	155170		75.8925	351.455	75.8925	58821.7	75.9406
76.3253	356.151	76.3253	281811	76.3734	351.625	76.3734	86639.9		69.2666	351.117	69.2666	134476	69.3051	351.558	69.3051	52704.4		40.7532	348.494	40.7532	107272	40.8109	348.647	40.8109	113501		76.4984	351.53	76.4984	90912.8	76.5368	352.404	76.5368	90067.5		40.9071	348.543	40.9071	157555	40.9455	348.635	40.9455	157300		76.6619	351.468	76.6619	61353.7	76.7292
77.1235	356.185	77.1235	281485	77.1715	351.665	77.1715	86672		69.9302	351.005	69.9302	124190	69.9975	351.288	69.9975	53140.1		41.0609	348.515	41.0609	112780	41.109	348.699	41.109	112653		77.2869	351.651	77.2869	85090.5	77.335	352.578	77.335	85977.8		41.2148	348.581	41.2148	157380	41.2437	348.678	41.2437	159491		77.4985	351.554	77.4985	61676.3	77.5274
77.9697	356.284	77.9697	280583	78.0082	351.832	78.0082	83742		70.6322	351.132	70.6322	121510	70.6611	351.475	70.6611	55734.8		41.3687	348.565	41.3687	116936	41.3975	348.684	41.3975	118595		78.114	351.735	78.114	82840.2	78.1524	352.697	78.1524	85690.1		41.4841	348.623	41.4841	159789	41.5322	348.7	41.5322	162129		78.2775	351.669	78.2775	56777.7	78.3255
78.7391	356.444	78.7391	280680	78.7583	351.815	78.7583	85129.4		71.3438	351.245	71.3438	126611	71.3919	351.673	71.3919	50570.8		41.6572	348.526	41.6572	123995	41.686	348.782	41.686	119587		78.8833	352	78.8833	78207.2	78.9506	352.796	78.9506	86161.8		41.7822	348.668	41.7822	162366	41.8207	348.769	41.8207	165559		79.0756	351.796	79.0756	58465.7	79.1237
79.4988	356.473	79.4988	282910	79.5469	351.978	79.5469	83089.5		72.017	351.258	72.017	121209	72.0555	351.678	72.0555	45950		41.9553	348.549	41.9553	129519	41.9745	348.805	41.9745	125175		79.6719	352.146	79.6719	73177	79.72	352.803	79.72	86220.5		42.0707	348.773	42.0707	163300	42.1188	348.865	42.1188	164787		79.8546	352.034	79.8546	55771.6	79.8931
80.2873	356.679	80.2873	282313	80.3354	352.044	80.3354	81664.8		72.6998	351.37	72.6998	126084	72.7479	351.759	72.7479	48197.5		42.2342	348.462	42.2342	142855	42.2823	348.822	42.2823	130340		80.4412	352.342	80.4412	70922.2	80.4989	352.94	80.4989	87686		42.3592	348.743	42.3592	166235	42.3977	348.946	42.3977	166869		80.6335	352.011	80.6335	55004.9	80.6816
81.0855	356.714	81.0855	282929	81.1144	352.128	81.1144	82048.9		73.4114	351.665	73.4114	104402	73.4403	351.478	73.4403	50733.3		42.5131	348.645	42.5131	128181	42.5611	348.854	42.5611	133465		81.2586	352.561	81.2586	67490	81.3067	353.034	81.3067	84994.8		42.6477	348.81	42.6477	168619	42.7054	348.938	42.7054	169907		81.4413	352.277	81.4413	52124.2	81.4702
81.8741	356.612	81.8741	284090	81.9222	352.247	81.9222	80659.1		74.0942	351.631	74.0942	112243	74.1327	351.655	74.1327	47877.1		42.8112	348.666	42.8112	134239	42.8593	348.949	42.8593	130686		82.0472	352.758	82.0472	64081.7	82.1145	353.187	82.1145	86434		42.9458	348.862	42.9458	168715	42.9843	348.992	42.9843	170738		82.2395	352.323	82.2395	51074	82.2876
82.6627	356.861	82.6627	285358	82.7011	352.363	82.7011	80447.8		74.777	351.692	74.777	106851	74.8347	351.743	74.8347	48609.8		43.1093	348.698	43.1093	132286	43.1285	349.042	43.1285	132508		82.8261	352.929	82.8261	62229	82.8838	353.316	82.8838	83094.4		43.2247	348.879	43.2247	169946	43.2728	349.119	43.2728	172173		83.0185	352.571	83.0185	50036.6	83.0569
83.4705	356.78	83.4705	286253	83.4993	352.471	83.4993	80311		75.4694	351.728	75.4694	102765	75.5271	351.812	75.5271	47878.6		43.3882	348.684	43.3882	135753	43.4363	349	43.4363	140382		83.6243	353.161	83.6243	58477	83.6628	353.342	83.6628	84008.2		43.5324	348.895	43.5324	170416	43.5805	349.183	43.5805	172067		83.7974	352.71	83.7974	48158.6	83.8455
84.2398	356.67	84.2398	293607	84.2783	352.506	84.2783	80934.2		76.2003	351.807	76.2003	105406	76.2676	352.041	76.2676	45783.3		43.6959	348.691	43.6959	139744	43.7344	349.067	43.7344	142827		84.4129	353.45	84.4129	56167.4	84.4514	353.387	84.4514	84827.3		43.8306	348.834	43.8306	172078	43.8498	349.17	43.8498	172797		84.6052	352.82	84.6052	46451.5	84.6245
85.0476	356.331	85.0476	305893	85.0957	352.641	85.0957	79436.3		76.9023	351.935	76.9023	97206.8	76.9407	351.909	76.9407	48229.4		43.9652	348.763	43.9652	141122	44.0133	349.112	44.0133	138157		85.2207	353.629	85.2207	53406	85.2592	353.167	85.2592	87141.6		44.0998	348.89	44.0998	173969	44.1383	349.24	44.1383	174534		85.3938	352.893	85.3938	46696.7	85.4323
85.8169	355.371	85.8169	336152	85.8746	352.824	85.8746	80677.2		77.5851	352.056	77.5851	97100.1	77.6043	351.956	77.6043	46777		44.2633	348.812	44.2633	138900	44.3114	349.128	44.3114	139190		85.9996	353.843	85.9996	50329.1	86.0574	353.335	86.0574	84419.6		44.3787	348.983	44.3787	173551	44.4268	349.33	44.4268	176059		86.2016	352.983	86.2016	48763.5	86.2401
86.6343	354.607	86.6343	315123	86.6824	352.91	86.6824	78769		78.2678	352.047	78.2678	94947.9	78.3159	352.277	78.3159	41868		44.5518	348.803	44.5518	144033	44.5807	349.116	44.5807	141638		86.8074	354.038	86.8074	49271.7	86.8555	353.331	86.8555	84115.9		44.7057	348.936	44.7057	174603	44.7537	349.398	44.7537	179005		86.9998	353.175	86.9998	45748.2	87.0382
87.4325	356.168	87.4325	194025	87.4614	352.968	87.4614	78530.2		78.941	352.215	78.941	90266.7	78.9795	352.24	78.9795	46759.4		44.8595	348.875	44.8595	146699	44.9076	349.195	44.9076	146851		87.5864	354.342	87.5864	46382.1	87.6345	353.59	87.6345	87113		44.9942	348.972	44.9942	173814	45.0326	349.475	45.0326	178943		87.7884	353.223	87.7884	48691.2	87.8172
88.2307	356.106	88.2307	196623	88.2596	353.15	88.2596	77909.7		79.6238	352.21	79.6238	91086.7	79.6911	352.43	79.6911	43942.7		45.148	348.938	45.148	147837	45.1865	349.268	45.1865	148821		88.3653	354.617	88.3653	45181.1	88.4134	353.458	88.4134	79052.5		45.2731	349.008	45.2731	174913	45.3211	349.575	45.3211	182588		88.4808	353.457	88.4808	48752.2	88.5096
88.7212	356.361	88.7212	196941	88.7404	353.212	88.7404	75900.2		80.3258	352.177	80.3258	90276.9	80.3739	352.416	80.3739	46148.3		45.4365	348.994	45.4365	146899	45.4654	349.328	45.4654	149192		88.7789	354.921	88.7789	44290.9	88.7981	353.461	88.7981	87884.6		45.5616	349.083	45.5616	174769	45.6096	349.598	45.6096	183866		88.8366	353.477	88.8366	48555.8	88.8462
88.9712	356.44	88.9712	196686	88.9712	353.317	88.9712	74757.4		81.0278	352.304	81.0278	87213.9	81.0567	352.397	81.0567	50004.5		45.7154	348.915	45.7154	150259	45.7635	349.321	45.7635	147321		89	355.281	89	43234.3	89.0193	353.499	89.0193	69801.9		45.85	348.986	45.85	173793	45.8885	349.552	45.8885	182056		89.0481	353.511	89.0481	47606.1	89.0481
89.1347	356.564	89.1347	197025	89.1251	353.342	89.1251	77288.9		81.7299	352.491	81.7299	83612.4	81.7683	352.918	81.7683	40749		46.0039	348.95	46.0039	146188	46.0424	349.304	46.0424	152610		89.1251	354.637	89.1251	45927.5	89.1251	353.535	89.1251	69813.8		46.1289	348.975	46.1289	176683	46.177	349.577	46.177	185645		89.1251	353.641	89.1251	45440.9	89.1251
									82.4126	352.43	82.4126	80261.1	82.4607	352.807	82.4607	45729		46.302	348.993	46.302	150857	46.3309	349.415	46.3309	153445											46.4271	349.025	46.4271	175949	46.4751	349.607	46.4751	186066
									83.1147	352.537	83.1147	79259	83.1531	353.033	83.1531	43907.4		46.5809	349.071	46.5809	152265	46.629	349.396	46.629	151264											46.7252	349.009	46.7252	180952	46.7829	349.538	46.7829	184692
									83.8071	352.638	83.8071	78372	83.8359	353.295	83.8359	41025		46.8887	349.066	46.8887	151174	46.9464	349.43	46.9464	154476											47.0329	349.106	47.0329	173793	47.0618	349.508	47.0618	192336
									84.4898	352.612	84.4898	79296.9	84.5283	353.412	84.5283	40953.9		47.1772	349.062	47.1772	154468	47.206	349.421	47.206	157315											47.2925	349.172	47.2925	179395	47.3406	349.635	47.3406	190172
									85.1918	352.831	85.1918	74186.9	85.2207	353.328	85.2207	44586.8		47.4464	349.069	47.4464	154054	47.4945	349.423	47.4945	157937											47.5907	349.199	47.5907	178258	47.6388	349.583	47.6388	185383
									85.8746	353.134	85.8746	77600.9	85.9227	353.794	85.9227	36254.2		47.7638	349.159	47.7638	152076	47.8119	349.462	47.8119	157377											47.908	349.155	47.908	183428	47.9272	349.633	47.9272	183396
									86.567	353.346	86.567	72742.9	86.6151	353.652	86.6151	44278.1		48.0619	349.083	48.0619	154110	48.0907	349.501	48.0907	158842											48.1773	349.282	48.1773	186391	48.2254	349.57	48.2254	189689
									87.2017	353.397	87.2017	70520.6	87.221	354.058	87.221	37448.8		48.3408	349.227	48.3408	151049	48.3696	349.557	48.3696	159910											48.4658	349.362	48.4658	181208	48.5139	349.728	48.5139	189196
									87.5383	353.44	87.5383	69260.3	87.5479	354.127	87.5479	37390		48.6293	349.287	48.6293	153776	48.6677	349.587	48.6677	158638											48.7639	349.333	48.7639	194103	48.7928	349.815	48.7928	193992
									87.6922	353.476	87.6922	73384.6	87.6826	354.3	87.6826	33890.1		48.9274	349.238	48.9274	153580	48.9562	349.596	48.9562	158451											49.0428	349.483	49.0428	186169	49.1005	349.787	49.1005	185832
									87.8268	353.723	87.8268	65479.3	87.8268	354.357	87.8268	34119.9		49.2063	349.198	49.2063	157199	49.2544	349.524	49.2544	158059											49.3505	349.465	49.3505	193333	49.389	349.722	49.389	185869
																		49.5044	349.235	49.5044	152007	49.5525	349.43	49.5525	155870											49.6486	349.566	49.6486	180405	49.6871	349.538	49.6871	191211
																		49.8025	349.287	49.8025	152900	49.8314	349.57	49.8314	153114											49.9371	349.534	49.9371	185603	49.9756	349.487	49.9756	198681
																		50.091	349.243	50.091	160869	50.1295	349.583	50.1295	153481											50.2256	349.546	50.2256	192695	50.2737	349.827	50.2737	194218
																		50.3795	349.218	50.3795	159217	50.4276	349.65	50.4276	153719											50.5141	349.783	50.5141	182800	50.5526	349.869	50.5526	192754
																		50.668	349.244	50.668	159997	50.7065	349.738	50.7065	152586											50.8026	349.765	50.8026	188064	50.8507	349.853	50.8507	196410
																		50.9565	349.424	50.9565	152992	51.0046	349.887	51.0046	147082											51.1008	349.939	51.1008	178267	51.1488	349.807	51.1488	197512
																		51.2546	349.202	51.2546	160243	51.3027	349.741	51.3027	153989											51.3893	349.933	51.3893	182618	51.4373	349.822	51.4373	195061
																		51.5431	349.407	51.5431	158784	51.5912	349.97	51.5912	154964											51.6874	349.922	51.6874	173724	51.7355	349.755	51.7355	196571
																		51.8316	349.437	51.8316	155642	51.8701	349.963	51.8701	156971											51.9663	349.618	51.9663	193627	52.0143	349.791	52.0143	196965
																		52.1201	349.409	52.1201	158462	52.1682	350.054	52.1682	155660											52.2644	349.727	52.2644	183808	52.3125	349.827	52.3125	196587
																		52.4279	349.611	52.4279	161790	52.4663	350.135	52.4663	156113											52.5529	350.039	52.5529	179422	52.5913	349.916	52.5913	197193
																		52.726	349.569	52.726	156302	52.7741	350.065	52.7741	158582											52.8414	350.201	52.8414	175909	52.8991	349.874	52.8991	196959
																		53.0241	349.499	53.0241	155854	53.0529	350.094	53.0529	158230											53.1491	350.04	53.1491	194639	53.1876	350.037	53.1876	188241
																		53.303	349.44	53.303	159956	53.3511	350.036	53.3511	156283											53.4184	350.274	53.4184	181445	53.4761	349.934	53.4761	184465
																		53.5915	349.553	53.5915	158465	53.6588	349.981	53.6588	157862											53.7357	350.069	53.7357	194493	53.7742	350.011	53.7742	175311
																		53.8896	349.651	53.8896	153764	53.9377	350.029	53.9377	158272											54.0338	350.221	54.0338	194732	54.0627	350.138	54.0627	182611
																		54.1781	349.583	54.1781	158828	54.2166	349.905	54.2166	157184											54.3031	350.24	54.3031	182077	54.3416	350.036	54.3416	194868
																		54.457	349.728	54.457	156364	54.5051	349.881	54.5051	158318											54.5724	350.263	54.5724	175898	54.6301	349.875	54.6301	193216
																		54.7551	349.957	54.7551	157454	54.7839	350.119	54.7839	154603											54.8897	350.224	54.8897	189321	54.9282	349.955	54.9282	194676
																		55.034	350.179	55.034	163051	55.0821	350.298	55.0821	151632											55.1782	350.462	55.1782	185450	55.2263	350.107	55.2263	197304
																		55.3321	350.179	55.3321	162392	55.3802	350.199	55.3802	152997											55.4571	350.457	55.4571	180140	55.4956	350.148	55.4956	191652
																		55.6206	350.246	55.6206	160700	55.6591	350.641	55.6591	146094											55.7456	350.367	55.7456	194538	55.8033	350.095	55.8033	197062
																		55.9091	350.311	55.9091	161082	55.9476	350.498	55.9476	151158											56.0437	350.547	56.0437	196191	56.0918	350.248	56.0918	198935
																		56.1976	350.376	56.1976	161399	56.2457	350.456	56.2457	151837											56.3515	350.747	56.3515	178236	56.3803	350.684	56.3803	175939
																		56.5246	350.373	56.5246	157605	56.5438	350.252	56.5438	152579											56.6303	350.793	56.6303	179042	56.6784	350.687	56.6784	178554
																		56.7842	350.766	56.7842	157586	56.8323	350.394	56.8323	144805											56.9188	350.729	56.9188	196408	56.9669	350.593	56.9669	196850
																		57.0727	350.575	57.0727	160887	57.1208	350.53	57.1208	141905											57.217	350.958	57.217	182450	57.2554	350.902	57.2554	189259
																		57.3804	350.736	57.3804	153143	57.3997	350.715	57.3997	117628											57.5055	350.882	57.5055	193411	57.5439	351.117	57.5439	172122
																		57.6593	350.688	57.6593	146825	57.717	350.562	57.717	115760											57.794	350.617	57.794	181264	57.8613	350.875	57.8613	187891
																		57.9574	350.693	57.9574	140622	57.9959	350.363	57.9959	117478											58.1017	350.692	58.1017	195959	58.1402	350.561	58.1402	180281
																		58.2459	350.588	58.2459	130772	58.294	350.612	58.294	115320											58.371	350.895	58.371	168170	58.419	350.597	58.419	196082
																		58.5344	350.528	58.5344	134458	58.5825	350.827	58.5825	110378											58.6691	350.8	58.6691	177853	58.7172	350.466	58.7172	197008
																		58.8326	350.232	58.8326	133680	58.8806	350.769	58.8806	106796											58.9768	351.034	58.9768	172406	59.0345	350.808	59.0345	192599
																		59.1403	350.291	59.1403	138190	59.1788	350.867	59.1788	99952.4											59.2653	351.007	59.2653	180665	59.3038	351.056	59.3038	177313
																		59.4192	350.217	59.4192	127715	59.4769	350.919	59.4769	104080											59.5538	350.962	59.5538	175169	59.6115	350.73	59.6115	196005
																		59.7173	350.218	59.7173	136744	59.7461	351.11	59.7461	84302.7											59.8519	351.105	59.8519	162581	59.8904	350.99	59.8904	191343
																		59.9866	350.521	59.9866	121564	60.0443	351.124	60.0443	81829.5											60.1404	350.887	60.1404	177974	60.1789	351.271	60.1789	168058
																		60.3039	350.75	60.3039	91784.3	60.352	350.885	60.352	73325.2											60.4289	351.242	60.4289	163550	60.4674	350.751	60.4674	176645
																		60.5828	350.843	60.5828	89171.3	60.6213	351.046	60.6213	79852.9											60.7174	351.149	60.7174	165721	60.7751	351.032	60.7751	177738
																		60.9001	350.797	60.9001	85730.8	60.9386	350.785	60.9386	86524.6											61.0155	351.029	61.0155	157590	61.0444	350.945	61.0444	174535
																		61.1502	350.712	61.1502	92071.8	61.2079	350.844	61.2079	78591.9											61.304	350.918	61.304	164469	61.3425	351.062	61.3425	175837
																		61.4675	350.532	61.4675	88957.8	61.4964	350.851	61.4964	71453.3											61.5829	350.917	61.5829	159889	61.631	350.905	61.631	174454
																		61.756	350.374	61.756	104358	61.8137	350.812	61.8137	77293.9											61.881	351.088	61.881	166923	61.9387	350.86	61.9387	198662
																		62.0445	350.563	62.0445	112930	62.0926	350.964	62.0926	73949.4											62.1984	351.358	62.1984	150021	62.2272	351.252	62.2272	176205
																		62.3426	350.586	62.3426	93224.1	62.3619	351.012	62.3619	73957											62.458	351.557	62.458	149078	62.5157	351.261	62.5157	172049
																		62.6215	350.996	62.6215	73444.1	62.6696	351.093	62.6696	62584.4											62.7562	351.439	62.7562	157334	62.8139	351.117	62.8139	178342
																		62.91	350.825	62.91	79725.1	62.9581	351.174	62.9581	63867.7											63.035	351.427	63.035	160709	63.0639	351.295	63.0639	172166
																		63.1889	351.169	63.1889	67151	63.2178	351.178	63.2178	60976.4											63.3235	351.152	63.3235	162206	63.3716	350.961	63.3716	182844
																		63.4774	350.938	63.4774	66789.2	63.5255	350.898	63.5255	73537.6											63.6313	351.291	63.6313	148842	63.6794	351.403	63.6794	168731
																		63.7948	351.02	63.7948	67841.6	63.8428	350.907	63.8428	78817.6											63.939	351.098	63.939	153398	63.9775	351.507	63.9775	180514
																		64.0929	350.891	64.0929	71492.2	64.1217	350.875	64.1217	85657.1											64.2179	351.636	64.2179	149613	64.266	351.254	64.266	183444
																		64.3718	350.854	64.3718	77537.7	64.4295	350.851	64.4295	77710.5											64.516	351.844	64.516	138068	64.5641	351.413	64.5641	169829
																		64.6699	350.895	64.6699	82188.8	64.7083	351.103	64.7083	65034.1											64.8141	351.635	64.8141	147150	64.8718	351.07	64.8718	180801
																		64.9776	350.728	64.9776	82794.3	65.0257	350.845	65.0257	75243.7											65.1026	351.821	65.1026	136809	65.1603	351.587	65.1603	172632
																		65.2565	350.48	65.2565	87249.6	65.3238	351.15	65.3238	64532.4											65.4104	351.855	65.4104	140751	65.4488	351.595	65.4488	171795
																		65.5642	350.892	65.5642	78379.4	65.5931	351.35	65.5931	67610.1											65.6892	352.157	65.6892	132414	65.7373	351.902	65.7373	179404
																		65.8431	351.339	65.8431	64699.8	65.8912	351.372	65.8912	57021.2											65.9681	351.775	65.9681	143009	66.0162	351.406	66.0162	175014
																		66.1412	351.96	66.1412	47788.9	66.1797	351.073	66.1797	62267.6											66.2566	351.74	66.2566	147547	66.3047	351.425	66.3047	196653
																		66.4201	351.9	66.4201	48570.6	66.4682	351.575	66.4682	54503.6											66.5547	352.149	66.5547	130160	66.6124	351.413	66.6124	176004
																		66.7182	351.582	66.7182	53944.2	66.7663	351.022	66.7663	68634.7											66.8625	351.668	66.8625	145496	66.9009	351.62	66.9009	164482
																		67.026	351.212	67.026	71340.1	67.074	351.185	67.074	67335.4											67.151	351.954	67.151	155991	67.1894	351.501	67.1894	176323
																		67.3145	351.056	67.3145	76462.1	67.3433	351.157	67.3433	63927.3											67.4299	351.639	67.4299	139433	67.4779	351.665	67.4779	173189
																		67.5933	350.99	67.5933	95679.5	67.6414	351.086	67.6414	79117.2											67.7376	351.728	67.7376	153626	67.7857	351.8	67.7857	159021
																		67.8915	351.315	67.8915	79657.9	67.9395	351.464	67.9395	61296.1											68.0357	352.549	68.0357	143228	68.0742	351.773	68.0742	163479
																		68.2088	351.53	68.2088	72813.5	68.2761	351.765	68.2761	50611.6											68.3915	352.133	68.3915	140500	68.43	351.816	68.43	160175
																		68.5165	351.265	68.5165	71892.2	68.555	351.456	68.555	57854.9											68.6416	352.375	68.6416	134542	68.68	351.783	68.68	170986
																		68.7858	351.641	68.7858	63350.9	68.8243	351.591	68.8243	66795											68.9108	352.473	68.9108	119547	68.9397	352.194	68.9397	161782
																		69.0358	351.998	69.0358	52071	69.0647	351.821	69.0647	53754.1											69.1609	352.691	69.1609	116832	69.2089	351.613	69.2089	168499
																		69.3147	352.177	69.3147	52062.2	69.3628	351.537	69.3628	64404.6											69.4878	352.126	69.4878	124204	69.5263	351.856	69.5263	172764
																		69.6417	351.976	69.6417	56550.4	69.6705	351.314	69.6705	70897.7											69.7571	352.512	69.7571	148543	69.8052	351.725	69.8052	167590
																		69.911	351.71	69.911	62817.2	69.959	351.863	69.959	59091											70.0552	352.371	70.0552	147312	70.0841	351.511	70.0841	160069
																		70.1898	351.321	70.1898	65005.7	70.2379	351.791	70.2379	60470.4											70.3149	352.92	70.3149	133099	70.3629	351.821	70.3629	164221
																		70.488	351.323	70.488	73629.2	70.5264	351.796	70.5264	60547.4											70.6226	352.414	70.6226	121624	70.6707	352.093	70.6707	168884
																		70.7861	351.444	70.7861	69033	70.8245	351.833	70.8245	69038.1											70.9111	352.147	70.9111	110994	70.9496	351.798	70.9496	162795
																		71.065	351.735	71.065	72888.9	71.113	351.878	71.113	53726.5											71.1996	353.107	71.1996	107621	71.2573	352.1	71.2573	151535
																		71.3919	352.104	71.3919	51681.9	71.4208	351.999	71.4208	59978.7											71.5073	352.606	71.5073	162955	71.565	351.553	71.565	174501
																		71.6612	352.318	71.6612	55341.7	71.7093	352.078	71.7093	75219.2											71.8054	352.729	71.8054	140924	71.8343	351.065	71.8343	168317
																		71.9497	351.891	71.9497	72259.1	72.0074	352.516	72.0074	57635.8											72.0939	352.244	72.0939	146521	72.1613	351.73	72.1613	168001
																		72.3055	351.63	72.3055	77600.5	72.3536	352.013	72.3536	59108.3											72.4401	352.644	72.4401	137135	72.4786	351.756	72.4786	158932
																		72.5748	352.299	72.5748	53443.6	72.6229	351.874	72.6229	69758.9											72.6902	352.977	72.6902	122943	72.7286	351.718	72.7286	153162
																		72.844	351.514	72.844	86860.2	72.8825	352.076	72.8825	56976.3											72.9594	352.539	72.9594	146513	73.0075	351.599	73.0075	167910
																		73.1229	351.891	73.1229	93971.1	73.1614	352.286	73.1614	61578.9											73.2479	353.19	73.2479	138216	73.3056	351.989	73.3056	169375
																		73.4114	352.036	73.4114	79441.4	73.4499	352.032	73.4499	66744.1											73.5461	352.735	73.5461	166058	73.5845	351.464	73.5845	161912
																		73.6903	352.23	73.6903	57447.5	73.7384	352.455	73.7384	60751.5											73.8057	353.032	73.8057	150592	73.873	351.082	73.873	162568
																		73.9692	352.275	73.9692	61869.8	74.0269	353.138	74.0269	50624.7											74.1038	352.981	74.1038	111758	74.1615	351.382	74.1615	162505
																		74.2673	352.174	74.2673	60374.7	74.3154	352.782	74.3154	58576.6											74.4019	353.056	74.4019	164297	74.4693	351.686	74.4693	173544
																		74.5654	352.867	74.5654	56418.2	74.6135	352.592	74.6135	59395.9											74.6904	353.031	74.6904	159389	74.7385	351.513	74.7385	180736
																		74.8539	352.092	74.8539	66399.2	74.8828	352.615	74.8828	59196.8											74.979	353.859	74.979	148530	75.0366	352.051	75.0366	121069
																		75.1424	352.023	75.1424	78884.6	75.1905	352.81	75.1905	63866.3											75.2867	353.459	75.2867	147204	75.3251	351.472	75.3251	160309
																		75.4405	352.592	75.4405	54720.4	75.4886	352.456	75.4886	72607											75.5656	352.251	75.5656	103227	75.6233	352.005	75.6233	152470
																		75.7483	352.59	75.7483	61412.5	75.7771	352.84	75.7771	57270.9											75.8637	353.408	75.8637	150684	75.9214	352.321	75.9214	146217
																		76.0175	352.537	76.0175	64404.8	76.0656	353.005	76.0656	52203.1											76.1522	353.233	76.1522	169871	76.1906	351.852	76.1906	127768
																		76.306	352.594	76.306	79747.7	76.3445	353.089	76.3445	58105.9											76.4503	353.011	76.4503	145098	76.4984	351.666	76.4984	165002
																		76.6234	352.782	76.6234	66430.9	76.6426	352.835	76.6426	61279.2											76.7484	353.004	76.7484	168402	76.7869	351.649	76.7869	160386
																		76.883	352.805	76.883	60206	76.9407	353.008	76.9407	54432.3											77.0273	353.781	77.0273	132720	77.0561	351.389	77.0561	153327
																		77.1715	352.729	77.1715	57555.2	77.2389	353.136	77.2389	67917											77.3158	353.599	77.3158	160748	77.3639	351.972	77.3639	129758
																		77.4889	353.001	77.4889	55805.8	77.5274	352.643	77.5274	62640.5											77.6235	353.584	77.6235	91401.9	77.6716	351.672	77.6716	127245
																		77.7678	353.179	77.7678	45497.3	77.8255	353.421	77.8255	56855.9											77.8928	353.068	77.8928	98745.6	77.9409	351.196	77.9409	154534
																		78.0563	353.035	78.0563	59552.1	78.1044	353.457	78.1044	51056.4											78.1813	353.832	78.1813	149774	78.2294	351.492	78.2294	163641
																		78.3448	352.722	78.3448	55036.4	78.3832	353.152	78.3832	55739.8											78.489	353.051	78.489	125252	78.5179	351.777	78.5179	146855
																		78.6429	352.757	78.6429	52779.5	78.6814	353.021	78.6814	67181.1											78.7775	353.258	78.7775	119853	78.8256	352.28	78.8256	130234
																		78.941	352.963	78.941	62728.3	79.0179	353.757	79.0179	57218.9											79.0949	353.058	79.0949	160833	79.143	351.228	79.143	154426
																		79.2199	353.306	79.2199	46611	79.2776	353.7	79.2776	50687.5											79.3642	353.934	79.3642	142264	79.4026	351.705	79.4026	132066
																		79.5084	353.033	79.5084	57467.2	79.5661	353.838	79.5661	44236											79.6719	353.376	79.6719	119074	79.72	351.618	79.72	163065
																		79.8354	353.267	79.8354	57325.9	79.8738	354.207	79.8738	48962.8											79.9604	353.477	79.9604	120596	79.9892	352.01	79.9892	152529
																		80.095	353.048	80.095	56713.3	80.1335	353.881	80.1335	54678.3											80.2489	353.356	80.2489	105664	80.2873	351.934	80.2873	149864
																		80.422	353.385	80.422	43751	80.4701	354.096	80.4701	55076.7											80.5374	353.397	80.5374	98262	80.5951	351.408	80.5951	162193
																		80.7105	353.196	80.7105	64342.8	80.7682	353.969	80.7682	50290.5											80.8259	353.688	80.8259	96282.2	80.8643	353.129	80.8643	94393.8
																		80.9701	353.257	80.9701	61957.6	81.0182	353.447	81.0182	55716.5											81.1336	353.092	81.1336	129135	81.1721	352.16	81.1721	115805
																		81.2875	353.312	81.2875	48927.5	81.3356	354.156	81.3356	47739.9											81.4221	354.386	81.4221	129984	81.4702	351.567	81.4702	148704
																		81.6144	353.156	81.6144	53520.3	81.6337	353.849	81.6337	55370.9											81.7299	352.684	81.7299	101430	81.7779	351.437	81.7779	94597.2
																		81.8741	353.343	81.8741	51187.7	81.9029	354.29	81.9029	53515											82.0183	354.2	82.0183	132010	82.0472	351.906	82.0472	150085
																		82.153	353.918	82.153	54255.5	82.1915	354.318	82.1915	42635.9											82.2588	352.644	82.2588	110935	82.3165	351.293	82.3165	147527
																		82.4319	353.629	82.4319	48820.4	82.4607	354.084	82.4607	45860.8											82.5569	355.585	82.5569	80389.8	82.5954	352.323	82.5954	101797
																		82.7011	353.404	82.7011	45096	82.7492	354.572	82.7492	42420.7											82.8358	353.604	82.8358	85635.8	82.8742	352.415	82.8742	137031
																		83.0377	353.698	83.0377	51809.2	83.0762	354.338	83.0762	58724.5											83.1723	354.669	83.1723	114825	83.2108	351.83	83.2108	140669
																		83.3262	353.473	83.3262	64562.3	83.3647	354.596	83.3647	51142.5											83.4512	353.137	83.4512	76375.2	83.5089	351.069	83.5089	149087
																		83.6051	353.779	83.6051	52709.3	83.6532	354.97	83.6532	43752.8											83.7301	353.508	83.7301	96580.3	83.7974	352.727	83.7974	81250.1
																		83.9032	354.012	83.9032	46592.9	83.9417	355.123	83.9417	35141.3											84.0378	354.028	84.0378	107006	84.0667	353.09	84.0667	84425.3
																		84.1725	354.178	84.1725	44071.1	84.211	354.359	84.211	62254.9											84.2975	352.885	84.2975	140140	84.3263	352.162	84.3263	63881
																		84.4514	353.961	84.4514	45093.5	84.4994	354.884	84.4994	47379.8											84.5956	354.174	84.5956	109002	84.6533	351.961	84.6533	150577
																		84.7591	353.547	84.7591	55761.3	84.8072	355.264	84.8072	47436.1											84.9034	353.552	84.9034	70532.1	84.9418	351.906	84.9418	62188.9
																		85.0476	353.992	85.0476	45776.1	85.0861	354.954	85.0861	51334.4											85.1726	354.542	85.1726	63924.5	85.2303	351.602	85.2303	149752
																		85.3457	354.016	85.3457	48335.8	85.3842	355.33	85.3842	45004.4											85.4804	353.232	85.4804	149043	85.538	351.861	85.538	76803
																		85.6342	354.305	85.6342	39532.3	85.6823	355.486	85.6823	57017.7											85.7785	353.326	85.7785	81931.3	85.7977	352.467	85.7977	70571.5
																		85.9227	354.156	85.9227	50353.7	85.9612	354.91	85.9612	49084.4											86.0477	353.198	86.0477	115623	86.0958	351.729	86.0958	138876
																		86.2112	354.452	86.2112	42243.8	86.2593	355.027	86.2593	51635.9											86.3555	353.142	86.3555	116831	86.4035	352.469	86.4035	76387.1
																		86.5093	354.401	86.5093	42373.7	86.567	355.77	86.567	47596.9											86.6632	353.395	86.6632	126604	86.7113	352.175	86.7113	61472
																		86.8074	354.368	86.8074	45990	86.8555	355.251	86.8555	51206.5											86.9517	355.786	86.9517	89234.8	86.9709	351.916	86.9709	75382
																		87.0671	354.006	87.0671	59442.4	87.096	355.248	87.096	50500.9											87.144	353.898	87.144	65420.7	87.1633	352.034	87.1633	38267.7
																		87.2113	354.809	87.2113	45407.9	87.221	354.998	87.221	48150											87.2498	353.636	87.2498	72379	87.2594	353.349	87.2594	54363.4
																		87.2883	354.899	87.2883	45917.7	87.2979	355.337	87.2979	55163.1											87.3075	354.108	87.3075	123011	87.3268	351.55	87.3268	72475.4
																		87.346	354.388	87.346	51184.3	87.3652	355.397	87.3652	50936.1											87.3748	353.404	87.3748	48683.8	87.3748	352.506	87.3748	42506.2
																		87.3941	354.707	87.3941	45690.7	87.4037	355.383	87.4037	49723											87.4133	353.628	87.4133	54112.7	87.4325	351.563	87.4325	156638
																		87.4325	354.342	87.4325	53384.1	87.4422	355.16	87.4422	50478.9											87.4422	353.763	87.4422	52521.6	87.4518	352.685	87.4518	54274.7
																		87.4422	354.748	87.4422	52044.9	87.4614	355.715	87.4614	51118.9											87.5383	352.482	87.5383	95723.7	87.5575	353.124	87.5575	54740.7
																		87.6249	354.992	87.6249	47015.8	87.6441	355.137	87.6441	68660.5											87.7018	352.139	87.7018	147226	87.7403	352.5	87.7403	71547.8
																		87.798	354.949	87.798	48712	87.8172	355.831	87.8172	49749.2											87.8461	353.479	87.8461	39179.6	87.8653	352.596	87.8653	34559.6
																		87.9134	354.977	87.9134	49278	87.923	355.89	87.923	52935.1											87.9422	353.741	87.9422	36598.5	87.9422	351.964	87.9422	82120
[truncated: 75 more columns]

## Sheet: SLS kinetics
1 mg/ml																																														0.5 mg/ml
LinBwt									LinB162									LinB165									LinB167									LinB173										LinBwt
Time (hours)	BCM / nm	Time (hours)	SLS 266 nm/Count	Time (hours)	BCM / nm	Time (hours)	SLS 266 nm/Count		Time (hours)	BCM / nm	Time (hours)	SLS 266 nm/Count	Time (hours)	BCM / nm	Time (hours)	SLS 266 nm/Count		Time (hours)	BCM / nm	Time (hours)	SLS 266 nm/Count	Time (hours)	BCM / nm	Time (hours)	SLS 266 nm/Count		Time (hours)	BCM / nm	Time (hours)	SLS 266 nm/Count	Time (hours)	BCM / nm	Time (hours)	SLS 266 nm/Count		Time (hours)	BCM / nm	Time (hours)	SLS 266 nm/Count	Time (hours)	BCM / nm	Time (hours)	SLS 266 nm/Count			Time (hours)	BCM / nm	Time (hours)	SLS 266 nm/Count
0.0102778	343.029	0.0102778	2444.19	0.0111111	342.968	0.0111111	2092.25		0.0116667	343.017	0.0116667	2519.94	0.0125	343.063	0.0125	3086.91		0.0133333	343.133	0.0133333	2947.28	0.0138889	343.137	0.0138889	3197.7		0.0147222	343.394	0.0147222	4742.86	0.0155556	343.369	0.0155556	4685.22		0.0161111	343.037	0.0161111	7143.71	0.0169444	343.024	0.0169444	3628.14			0.0177778	343.119	0.0177778	1158.49
0.0341667	343.106	0.0341667	11158.2	0.0347222	343.046	0.0347222	7880.05		0.0355556	343.071	0.0355556	8665.97	0.0363889	343.08	0.0363889	7129.76		0.0369444	343.134	0.0369444	4877.79	0.0377778	343.133	0.0377778	3814.03		0.0386111	343.575	0.0386111	13566.3	0.0391667	343.555	0.0391667	13016.4		0.04	343.019	0.04	5709.08	0.0405556	343.018	0.0405556	3634.48			0.149	343.184	0.0413889	1675.79
0.0580556	343.3	0.0580556	27665.6	0.0586111	343.288	0.0586111	22684.4		0.0594444	343.316	0.0594444	30313.7	0.0602778	343.308	0.0602778	24564.4		0.0608333	343.366	0.0608333	22587.8	0.0616667	343.316	0.0616667	13165.4		0.0625	344.027	0.0625	40512.5	0.0630556	343.933	0.0630556	34549.8		0.0638889	343.28	0.0638889	27214.8	0.0647222	343.247	0.0647222	23629.5			0.236	343.401	0.0655556	7759.63
0.0819444	343.341	0.0819444	35336.6	0.0825	343.462	0.0825	36759		0.0833333	343.429	0.0833333	41891.7	0.0841667	343.383	0.0841667	29322.6		0.0847222	343.54	0.0847222	32492.5	0.0855556	343.413	0.0855556	19257.1		0.0863889	344.357	0.0863889	58254.4	0.0869444	344.243	0.0869444	51582.1		0.0877778	343.468	0.0877778	41472.4	0.0886111	343.446	0.0886111	35014.3			0.321	343.567	0.0891667	14818.8
0.105833	343.296	0.105833	29485.4	0.106389	343.498	0.106389	35512.7		0.107222	343.396	0.107222	33913.3	0.108056	343.397	0.108056	29096.7		0.108611	343.617	0.108611	34176	0.109444	343.414	0.109444	18829.2		0.110278	344.568	0.110278	65110.3	0.110833	344.436	0.110833	57646.3		0.111667	343.576	0.111667	45383.3	0.112222	343.522	0.112222	37005.4			0.407	343.657	0.113056	18638.2
0.129722	343.289	0.129722	25982.6	0.130278	343.475	0.130278	33570.5		0.131111	343.395	0.131111	31829.8	0.131944	343.397	0.131944	25822		0.132778	343.602	0.132778	27696.4	0.133333	343.438	0.133333	17643.5		0.134167	344.693	0.134167	67182.5	0.134722	344.597	0.134722	63765.3		0.135556	343.619	0.135556	42724.9	0.136389	343.559	0.136389	33327.5			0.493	343.685	0.136944	17600.8
0.153611	343.336	0.153611	27836.8	0.154167	343.484	0.154167	35119.5		0.155	343.405	0.155	31244	0.155833	343.42	0.155833	26186.9		0.156389	343.593	0.156389	21929.4	0.157222	343.44	0.157222	17120		0.158056	344.843	0.158056	70817.5	0.158611	344.749	0.158611	70811.8		0.159444	343.637	0.159444	40052	0.160278	343.601	0.160278	30920.1			0.579	343.709	0.160833	16689.5
0.1775	343.41	0.1775	32255.4	0.178056	343.547	0.178056	38514.2		0.178889	343.461	0.178889	31583.5	0.179722	343.457	0.179722	29172.8		0.180278	343.634	0.180278	20201.6	0.181111	343.482	0.181111	17914.7		0.181944	345.003	0.181944	80501.6	0.1825	344.864	0.1825	80011.9		0.183333	343.656	0.183333	35271.8	0.183889	343.63	0.183889	29653.9			0.665	343.733	0.184722	17844
0.201389	343.454	0.201389	35851.8	0.201944	343.603	0.201944	43103.6		0.202778	343.495	0.202778	32052.6	0.203611	343.468	0.203611	32111		0.204444	343.682	0.204444	19486.5	0.205	343.494	0.205	19198.2		0.205833	345.119	0.205833	86424.1	0.206389	345.017	0.206389	98367.1		0.207222	343.676	0.207222	32425.1	0.208056	343.67	0.208056	29350.5			0.752	343.726	0.208889	18634.4
0.225278	343.501	0.225278	39109	0.225833	343.649	0.225833	44837.7		0.226667	343.545	0.226667	30006	0.2275	343.507	0.2275	33049.1		0.228056	343.722	0.228056	19220.6	0.228889	343.53	0.228889	19448.5		0.229722	345.273	0.229722	96399.8	0.230278	345.142	0.230278	94405		0.231111	343.709	0.231111	31424.9	0.231944	343.715	0.231944	26807.6			0.837	343.715	0.2325	19121.6
0.249167	343.54	0.249167	40162.9	0.249722	343.692	0.249722	48180.4		0.250556	343.585	0.250556	30249.5	0.251389	343.528	0.251389	34500.8		0.251944	343.785	0.251944	19688.1	0.252778	343.552	0.252778	18914.3		0.253611	345.348	0.253611	106948	0.254167	345.248	0.254167	106277		0.255	343.716	0.255	32235.5	0.255833	343.766	0.255833	26913.4			0.923	343.717	0.256389	19827.3
0.273056	343.579	0.273056	42421.3	0.273611	343.723	0.273611	51372.2		0.274444	343.621	0.274444	29208.6	0.275278	343.563	0.275278	34060.1		0.276111	343.824	0.276111	20604.8	0.276667	343.576	0.276667	19279.8		0.2775	345.476	0.2775	111933	0.278056	345.329	0.278056	112779		0.278889	343.767	0.278889	31092.6	0.279722	343.814	0.279722	24409.3			1.009	343.755	0.280278	21066.7
0.296944	343.614	0.296944	43303.6	0.2975	343.743	0.2975	50569.2		0.298333	343.658	0.298333	28820.6	0.299167	343.578	0.299167	36674.6		0.299722	343.87	0.299722	20921	0.300556	343.607	0.300556	20476.2		0.301389	345.589	0.301389	127515	0.302222	345.436	0.302222	121955		0.302778	343.79	0.302778	30526.3	0.303611	343.824	0.303611	23346.6			1.095	343.811	0.304167	23927.3
0.320833	343.658	0.320833	46348.1	0.321389	343.754	0.321389	51853.8		0.322222	343.695	0.322222	27705.4	0.323056	343.607	0.323056	37790.7		0.323611	343.903	0.323611	21967.3	0.324444	343.639	0.324444	21247.6		0.325278	345.68	0.325278	130778	0.326111	345.529	0.326111	130805		0.326667	343.839	0.326667	31218.8	0.3275	343.882	0.3275	22928.7			1.182	343.806	0.328333	25111.1
0.344722	343.728	0.344722	48940.3	0.345278	343.817	0.345278	54742.2		0.346111	343.764	0.346111	28860.6	0.346944	343.63	0.346944	37548.7		0.3475	343.943	0.3475	23481.1	0.348333	343.67	0.348333	22493.1		0.349167	345.763	0.349167	136096	0.349722	345.627	0.349722	139428		0.350556	343.864	0.350556	29088.8	0.351111	343.93	0.351111	21801			1.267	343.853	0.351944	24776
0.368611	343.75	0.368611	48574.2	0.369167	343.843	0.369167	55387.1		0.37	343.79	0.37	29142.6	0.370833	343.67	0.370833	37823.7		0.371389	343.944	0.371389	22637	0.372222	343.69	0.372222	22136.1		0.373056	345.868	0.373056	144795	0.373611	345.69	0.373611	144121		0.374444	343.923	0.374444	28645.8	0.375278	343.949	0.375278	21249.1			1.353	343.882	0.375833	27828.8
0.3925	343.791	0.3925	51747	0.393056	343.893	0.393056	59495.2		0.393889	343.833	0.393889	30226.7	0.394722	343.71	0.394722	39444.8		0.395278	343.958	0.395278	20993	0.396111	343.731	0.396111	23389.4		0.396944	345.947	0.396944	147420	0.397778	345.758	0.397778	147031		0.398333	343.974	0.398333	27060.7	0.399167	343.985	0.399167	20586.9			1.44	343.899	0.4	29351.4
0.416389	343.846	0.416389	53396.7	0.416944	343.914	0.416944	57557.3		0.417778	343.875	0.417778	29830.3	0.418611	343.711	0.418611	40443.3		0.419167	343.991	0.419167	22887.4	0.42	343.737	0.42	20912.7		0.420833	346.014	0.420833	151903	0.421389	345.817	0.421389	154099		0.422222	344.032	0.422222	29717.3	0.423056	344.013	0.423056	18981.2			1.525	343.938	0.423611	29520.7
0.440278	343.903	0.440278	56389.5	0.440833	343.974	0.440833	60479.1		0.441667	343.896	0.441667	27568.8	0.4425	343.729	0.4425	37224.2		0.443333	344.021	0.443333	24214.2	0.443889	343.773	0.443889	23220.6		0.444722	346.092	0.444722	155470	0.445556	345.854	0.445556	155556		0.446111	344.076	0.446111	28693.1	0.446944	344.074	0.446944	19736.8			1.612	343.952	0.447778	32366.8
0.464167	343.951	0.464167	55582.2	0.465	343.993	0.465	67369.6		0.465556	343.948	0.465556	28916.2	0.466389	343.753	0.466389	38337.5		0.466944	344.037	0.466944	22437.3	0.467778	343.792	0.467778	23622.5		0.468611	346.163	0.468611	159349	0.469167	345.923	0.469167	158527		0.47	344.099	0.47	27235.7	0.470833	344.088	0.470833	18699.3			1.697	343.958	0.471389	32144.2
0.488056	344.018	0.488056	60990.6	0.488889	344.034	0.488889	64096.1		0.489444	343.974	0.489444	27618.5	0.490278	343.778	0.490278	41972.9		0.490833	344.049	0.490833	22033.6	0.491667	343.81	0.491667	22080.7		0.4925	346.199	0.4925	158758	0.493056	345.988	0.493056	161091		0.493889	344.131	0.493889	27542.8	0.494722	344.128	0.494722	18292.2			1.783	344.005	0.495278	34347.2
0.511944	344.036	0.511944	56296.1	0.5125	344.058	0.5125	65223.2		0.513333	343.984	0.513333	27929.8	0.514167	343.793	0.514167	42394.1		0.514722	344.066	0.514722	23454.1	0.515556	343.845	0.515556	23355.8		0.516389	346.248	0.516389	165000	0.516944	346.008	0.516944	163791		0.517778	344.153	0.517778	27139.7	0.518611	344.149	0.518611	17935.7			1.869	344.035	0.519167	38872.8
0.535833	344.085	0.535833	61755.3	0.536389	344.048	0.536389	63942.5		0.537222	344.012	0.537222	26249.7	0.538056	343.777	0.538056	42348.8		0.538611	344.087	0.538611	23407.7	0.539444	343.872	0.539444	23478.7		0.540278	346.267	0.540278	165517	0.540833	346.077	0.540833	165356		0.541667	344.168	0.541667	25890.8	0.5425	344.184	0.5425	17682.2			1.955	344.094	0.543056	41665.9
0.559722	344.149	0.559722	63437.2	0.560278	344.05	0.560278	67615.3		0.561111	344.047	0.561111	26402.5	0.561944	343.804	0.561944	43252.4		0.5625	344.084	0.5625	21512.2	0.563333	343.909	0.563333	27393.6		0.564167	346.358	0.564167	168676	0.564722	346.083	0.564722	168897		0.565556	344.176	0.565556	25018.1	0.566389	344.225	0.566389	17228.8			2.041	344.09	0.566944	39836
0.583611	344.136	0.583611	61015.1	0.584444	344.051	0.584444	70191.2		0.585	344.029	0.585	26477.8	0.585833	343.823	0.585833	47389		0.586667	344.119	0.586667	23152.2	0.587222	343.948	0.587222	30532.9		0.588056	346.378	0.588056	169956	0.588889	346.161	0.588889	169286		0.589444	344.203	0.589444	24416.8	0.590278	344.218	0.590278	16805			2.128	344.145	0.591111	45042.3
0.6075	344.176	0.6075	61952.7	0.608056	344.054	0.608056	66504.3		0.608889	344.062	0.608889	25762.1	0.609722	343.797	0.609722	41582.4		0.610278	344.138	0.610278	21834.9	0.611111	343.97	0.611111	30955.5		0.611944	346.376	0.611944	172197	0.6125	346.212	0.6125	171024		0.613333	344.217	0.613333	24238.7	0.614167	344.267	0.614167	16091.2			2.213	344.163	0.614722	43698.9
0.631389	344.229	0.631389	66479.9	0.631944	344.105	0.631944	67064.5		0.632778	344.09	0.632778	26411.3	0.633611	343.839	0.633611	42771.3		0.634167	344.171	0.634167	22101.1	0.635	343.958	0.635	29246.7		0.635833	346.351	0.635833	172053	0.636389	346.091	0.636389	166192		0.637222	344.238	0.637222	22572.6	0.638056	344.278	0.638056	15581.2			2.299	344.132	0.638611	42430.7
0.655278	344.219	0.655278	62494	0.656111	344.092	0.656111	70093.8		0.656667	344.102	0.656667	25939	0.6575	343.857	0.6575	45843.8		0.658056	344.176	0.658056	21959.6	0.658889	344.001	0.658889	31559.1		0.659722	346.413	0.659722	171994	0.660278	346.139	0.660278	167756		0.661111	344.262	0.661111	21797.9	0.661944	344.302	0.661944	15312			2.385	344.273	0.6625	58317.4
0.679167	344.262	0.679167	65214.4	0.68	344.103	0.68	67771.5		0.680556	344.115	0.680556	27529.5	0.681389	343.879	0.681389	42781.1		0.682222	344.2	0.682222	21382.7	0.682778	344.03	0.682778	32393.2		0.683611	346.505	0.683611	172667	0.684444	346.201	0.684444	167863		0.685	344.269	0.685	22787.6	0.685833	344.308	0.685833	15053.7			2.472	344.257	0.686667	52437.3
0.703056	344.279	0.703056	65461.2	0.703889	344.125	0.703889	66673.5		0.704444	344.148	0.704444	28665.4	0.705278	343.902	0.705278	46205		0.706111	344.232	0.706111	23196.6	0.706667	344.045	0.706667	32085.3		0.7075	346.545	0.7075	174295	0.708333	346.279	0.708333	171458		0.708889	344.283	0.708889	23787	0.709722	344.319	0.709722	14749.9			2.558	344.267	0.710556	56874.2
0.726944	344.28	0.726944	65719.8	0.7275	344.158	0.7275	66292.1		0.728333	344.155	0.728333	29730.7	0.729167	343.897	0.729167	50156		0.729722	344.24	0.729722	22066.7	0.730556	344.077	0.730556	34698.6		0.731389	346.657	0.731389	174672	0.731944	346.32	0.731944	171129		0.732778	344.285	0.732778	23644.8	0.733611	344.336	0.733611	15149.2			2.643	344.345	0.734167	55968.6
0.750833	344.298	0.750833	67527.6	0.751667	344.143	0.751667	67917.2		0.752222	344.176	0.752222	28628.4	0.753056	343.936	0.753056	48736.6		0.753889	344.259	0.753889	23603.1	0.754444	344.078	0.754444	32351.1		0.755278	346.703	0.755278	176007	0.755833	346.359	0.755833	172157		0.756667	344.302	0.756667	23258.2	0.7575	344.338	0.7575	14389			2.729	344.369	0.758056	60823.2
0.774722	344.323	0.774722	70723.9	0.775556	344.157	0.775556	66964.9		0.776111	344.186	0.776111	28639.8	0.776944	343.953	0.776944	49154.7		0.7775	344.272	0.7775	23184.5	0.778333	344.119	0.778333	36006.4		0.779167	346.774	0.779167	176159	0.779722	346.425	0.779722	173001		0.780556	344.309	0.780556	24166.6	0.781389	344.346	0.781389	13351.3			2.815	344.406	0.781944	65198.3
0.798611	344.309	0.798611	68657	0.799444	344.17	0.799444	63639.1		0.8	344.194	0.8	29402.5	0.800833	343.954	0.800833	47399.1		0.801667	344.305	0.801667	25741.3	0.802222	344.138	0.802222	36370.3		0.803056	346.785	0.803056	176135	0.803889	346.524	0.803889	173248		0.804444	344.315	0.804444	24897.1	0.805278	344.361	0.805278	13948.3			2.902	344.409	0.806111	58920.9
0.8225	344.317	0.8225	67045.5	0.823333	344.18	0.823333	63673.6		0.823889	344.221	0.823889	28920.9	0.824722	344.003	0.824722	49405.9		0.825556	344.311	0.825556	25257.7	0.826111	344.149	0.826111	35322.7		0.826944	346.813	0.826944	177105	0.827778	346.552	0.827778	174234		0.828333	344.325	0.828333	27415.5	0.829167	344.373	0.829167	14082.7			2.987	344.442	0.829722	58681.6
0.846389	344.351	0.846389	67850.2	0.847222	344.207	0.847222	64425.3		0.847778	344.25	0.847778	29554.3	0.848611	344.012	0.848611	47553.7		0.849444	344.339	0.849444	25742.9	0.85	344.169	0.85	36709		0.850833	346.881	0.850833	177596	0.851667	346.558	0.851667	176415		0.852222	344.363	0.852222	28220.2	0.853056	344.405	0.853056	14091.7			3.074	344.495	0.853889	65762.9
0.870278	344.35	0.870278	69096.9	0.871111	344.186	0.871111	64300.3		0.871667	344.268	0.871667	32314.9	0.8725	344.012	0.8725	47817.4		0.873056	344.364	0.873056	27229.9	0.873889	344.173	0.873889	36996.9		0.874722	346.897	0.874722	180051	0.875278	346.504	0.875278	179566		0.876111	344.364	0.876111	30573.6	0.876944	344.416	0.876944	13813.3			3.159	344.475	0.8775	61393.9
0.894167	344.383	0.894167	70820.7	0.895	344.203	0.895	63002		0.895556	344.265	0.895556	30367.5	0.896389	344.054	0.896389	52224.5		0.896944	344.373	0.896944	24806.9	0.897778	344.16	0.897778	33393.4		0.898611	346.879	0.898611	183218	0.899167	346.505	0.899167	182642		0.9	344.297	0.9	30699.5	0.900833	344.425	0.900833	13607.3			3.245	344.465	0.901389	60326.3
0.918056	344.39	0.918056	75375.4	0.918889	344.234	0.918889	63715		0.919444	344.274	0.919444	30088.9	0.920278	344.007	0.920278	46498.5		0.921111	344.389	0.921111	25300	0.921667	344.192	0.921667	31491.6		0.9225	346.874	0.9225	192473	0.923333	346.598	0.923333	182501		0.923889	344.248	0.923889	30497.1	0.924722	344.427	0.924722	13400.8			3.332	344.466	0.925556	59244.5
0.941944	344.372	0.941944	67180.4	0.942778	344.182	0.942778	62687.5		0.943333	344.292	0.943333	31389	0.944167	344.068	0.944167	45192		0.945	344.386	0.945	27232.3	0.945556	344.203	0.945556	32325.5		0.946389	346.845	0.946389	194099	0.946944	346.672	0.946944	182202		0.947778	344.189	0.947778	25507.1	0.948611	344.45	0.948611	13104.3			3.417	344.468	0.949167	60578.7
0.965833	344.412	0.965833	70210.5	0.966667	344.204	0.966667	63709.7		0.967222	344.299	0.967222	30762	0.968056	344.066	0.968056	48417.1		0.968611	344.395	0.968611	24914.7	0.969444	344.213	0.969444	33006.2		0.970278	346.907	0.970278	195638	0.970833	346.709	0.970833	192237		0.971667	344.187	0.971667	26489.3	0.9725	344.461	0.9725	12787.1			3.503	344.494	0.973056	56445.7
0.989722	344.417	0.989722	70768.9	0.990556	344.209	0.990556	60469.6		0.991111	344.326	0.991111	32500.8	0.991944	344.058	0.991944	41052.6		0.992778	344.419	0.992778	24823.9	0.993333	344.231	0.993333	30472.9		0.994167	346.933	0.994167	197932	0.995	346.712	0.995	197237		0.995556	344.183	0.995556	25264.2	0.996389	344.455	0.996389	13135.3			3.59	344.424	0.997222	52603.1
1.01361	344.419	1.01361	72336.3	1.01444	344.21	1.01444	59034.7		1.015	344.323	1.015	30256.1	1.01583	344.098	1.01583	44526.6		1.01667	344.432	1.01667	24190.3	1.01722	344.223	1.01722	29596.2		1.01806	346.896	1.01806	198360	1.01889	346.733	1.01889	198407		1.01944	344.164	1.01944	24891.6	1.02028	344.485	1.02028	13234.1			3.676	344.532	1.02111	59472.5
1.0375	344.43	1.0375	70301.9	1.03833	344.177	1.03833	51924.3		1.03889	344.347	1.03889	31347.8	1.03972	344.131	1.03972	43468.9		1.04056	344.45	1.04056	24037.3	1.04111	344.248	1.04111	27986.1		1.04194	346.895	1.04194	198774	1.04278	346.769	1.04278	199085		1.04333	344.168	1.04333	23481.2	1.04417	344.514	1.04417	12782.8			3.762	344.591	1.045	66793.5
1.06139	344.422	1.06139	69672.2	1.06222	344.267	1.06222	56177.8		1.06278	344.354	1.06278	30968.8	1.06361	344.12	1.06361	43966.4		1.06444	344.474	1.06444	24858.5	1.065	344.262	1.065	28120		1.06583	346.991	1.06583	198941	1.06639	346.789	1.06639	200789		1.06722	344.208	1.06722	22972.9	1.06806	344.527	1.06806	12255.6			3.847	344.555	1.06861	63157.6
1.08528	344.393	1.08528	63859.8	1.08611	344.21	1.08611	52081.2		1.08667	344.355	1.08667	31120.1	1.0875	344.171	1.0875	47805.6		1.08833	344.481	1.08833	24448.3	1.08889	344.277	1.08889	26672.5		1.08972	347.086	1.08972	199431	1.09028	346.845	1.09028	207778		1.09111	344.235	1.09111	23935	1.09194	344.512	1.09194	11922.6			3.933	344.647	1.0925	63050.1
1.10917	344.364	1.10917	63495	1.11	344.199	1.11	51874.5		1.11056	344.369	1.11056	31364.9	1.11139	344.099	1.11139	47669.4		1.11222	344.494	1.11222	24348.2	1.11278	344.299	1.11278	27135.5		1.11361	347.166	1.11361	200593	1.11417	346.841	1.11417	199378		1.115	344.253	1.115	23321.6	1.11583	344.536	1.11583	12561.7			4.019	344.522	1.11639	65193.6
1.13306	344.332	1.13306	61779.4	1.13389	344.181	1.13389	53943.6		1.13444	344.387	1.13444	31237.6	1.13528	344.084	1.13528	39098.9		1.13611	344.516	1.13611	23138.6	1.13667	344.322	1.13667	26635.7		1.1375	347.228	1.1375	205193	1.13833	346.909	1.13833	199036		1.13889	344.275	1.13889	23730.4	1.13972	344.552	1.13972	11852.1			4.106	344.512	1.14056	52101.8
1.15694	344.28	1.15694	55962.5	1.15778	344.171	1.15778	51551.1		1.15833	344.397	1.15833	32365.2	1.15917	344.095	1.15917	40770.6		1.16	344.525	1.16	22521	1.16056	344.329	1.16056	28321.6		1.16139	347.284	1.16139	206899	1.16222	346.946	1.16222	199256		1.16278	344.277	1.16278	22813.2	1.16361	344.549	1.16361	11574.6			4.191	344.521	1.16417	60952.9
1.18083	344.25	1.18083	51883.1	1.18167	344.171	1.18167	48413.6		1.18222	344.409	1.18222	32308.2	1.18306	344.044	1.18306	38408.1		1.18361	344.543	1.18361	22558.1	1.18444	344.352	1.18444	29396.8		1.18528	347.306	1.18528	211652	1.18583	346.856	1.18583	198875		1.18667	344.282	1.18667	23103.4	1.1875	344.563	1.1875	11426.8			4.277	344.595	1.18806	58057.9
1.20472	344.232	1.20472	51394	1.20556	344.205	1.20556	54322.4		1.20611	344.424	1.20611	32065.4	1.20694	344.141	1.20694	44447.9		1.2075	344.574	1.2075	23260.6	1.20833	344.371	1.20833	29725.1		1.20917	347.335	1.20917	215259	1.20972	346.882	1.20972	204985		1.21056	344.282	1.21056	22083.2	1.21139	344.574	1.21139	11543.4			4.363	344.516	1.21194	57400.6
1.22861	344.23	1.22861	49854	1.22944	344.209	1.22944	52832.4		1.23	344.437	1.23	32090	1.23083	344.129	1.23083	39136.5		1.23167	344.576	1.23167	23763	1.23222	344.402	1.23222	28338		1.23306	347.34	1.23306	219215	1.23389	346.936	1.23389	215544		1.23444	344.291	1.23444	22653	1.23528	344.567	1.23528	11486.1			4.45	344.478	1.23611	56152.3
1.2525	344.228	1.2525	48243.6	1.25333	344.17	1.25333	49541.5		1.25389	344.458	1.25389	32354.5	1.25472	344.145	1.25472	42268.6		1.25556	344.61	1.25556	22969.6	1.25611	344.405	1.25611	28745.3		1.25694	347.263	1.25694	223292	1.25778	347.01	1.25778	222031		1.25833	344.279	1.25833	21683.1	1.25917	344.57	1.25917	11668.3			4.536	344.557	1.26	63069.4
1.27639	344.231	1.27639	47518.8	1.27722	344.168	1.27722	48367.7		1.27778	344.468	1.27778	32241.3	1.27861	344.088	1.27861	40662.3		1.27944	344.609	1.27944	23766.5	1.28	344.426	1.28	29061.3		1.28083	347.228	1.28083	225665	1.28167	347.08	1.28167	226717		1.28222	344.258	1.28222	21151.6	1.28306	344.6	1.28306	11192			4.622	344.344	1.28389	34866.4
1.30028	344.244	1.30028	48124.2	1.30111	344.162	1.30111	47327.1		1.30167	344.486	1.30167	32149.5	1.3025	344.07	1.3025	39198.7		1.30306	344.658	1.30306	24268.1	1.30389	344.454	1.30389	30347.5		1.30472	347.297	1.30472	226083	1.30528	347.14	1.30528	231062		1.30611	344.274	1.30611	20416.9	1.30694	344.611	1.30694	11668			4.707	344.316	1.3075	32293.8
1.32417	344.282	1.32417	49861.3	1.325	344.161	1.325	49418.1		1.32556	344.494	1.32556	32864.6	1.32639	344.032	1.32639	33986.6		1.32722	344.658	1.32722	23218.1	1.32778	344.454	1.32778	27914.1		1.32861	347.356	1.32861	227212	1.32944	347.191	1.32944	234275		1.33	344.272	1.33	20193.3	1.33083	344.601	1.33083	11342.2			4.794	344.432	1.33167	38514.2
1.34806	344.302	1.34806	48580.9	1.34889	344.142	1.34889	44906.9		1.34944	344.513	1.34944	31899.5	1.35028	344.026	1.35028	31043.4		1.35111	344.662	1.35111	23455.5	1.35167	344.503	1.35167	31104.9		1.3525	347.408	1.3525	228005	1.35333	347.205	1.35333	233439		1.35389	344.282	1.35389	20508.5	1.35472	344.607	1.35472	11297.4			4.88	344.5	1.35556	35888.2
1.37194	344.314	1.37194	49084.3	1.37278	344.128	1.37278	45541.8		1.37333	344.528	1.37333	31691.2	1.37417	344.059	1.37417	31945.9		1.375	344.679	1.375	24576.1	1.37556	344.507	1.37556	30129.9		1.37639	347.477	1.37639	231186	1.37722	347.197	1.37722	234039		1.37778	344.263	1.37778	19746.7	1.37861	344.623	1.37861	11681.6			4.966	344.572	1.37944	32208.3
1.39583	344.343	1.39583	48904.4	1.39667	344.171	1.39667	44356.9		1.39722	344.541	1.39722	31549.9	1.39806	344.124	1.39806	36236.1		1.39889	344.699	1.39889	23713.8	1.39944	344.51	1.39944	29632.8		1.40028	347.512	1.40028	233593	1.40111	347.264	1.40111	233896		1.40167	344.271	1.40167	18713.1	1.4025	344.637	1.4025	11012			5.052	344.635	1.40333	32575.6
1.41972	344.368	1.41972	49962.1	1.42056	344.193	1.42056	46135.7		1.42111	344.537	1.42111	31243.5	1.42194	344.125	1.42194	37042.6		1.42278	344.717	1.42278	22836.4	1.42333	344.513	1.42333	26734.6		1.42417	347.525	1.42417	234386	1.425	347.248	1.425	229794		1.42556	344.299	1.42556	18522.8	1.42639	344.654	1.42639	11385.4			5.138	344.588	1.42722	28289.5
1.44361	344.376	1.44361	51280.2	1.44444	344.213	1.44444	45407.9		1.445	344.564	1.445	31852.6	1.44583	344.158	1.44583	35696.3		1.44667	344.735	1.44667	23081.5	1.44722	344.532	1.44722	28433.1		1.44806	347.537	1.44806	234851	1.44889	347.244	1.44889	226084		1.44944	344.294	1.44944	19148	1.45028	344.644	1.45028	11018.3			5.224	344.699	1.45111	29751.9
1.4675	344.393	1.4675	52726.9	1.46833	344.224	1.46833	44786.4		1.46889	344.576	1.46889	32720.4	1.46972	344.182	1.46972	36038.7		1.47056	344.757	1.47056	23587.3	1.47111	344.549	1.47111	28804.9		1.47194	347.579	1.47194	235272	1.47278	347.164	1.47278	226470		1.47333	344.306	1.47333	18679.1	1.47417	344.681	1.47417	11022.1			5.31	344.729	1.475	32737.6
1.49139	344.397	1.49139	52951.8	1.49222	344.247	1.49222	45251.7		1.49306	344.595	1.49306	31786.1	1.49361	344.21	1.49361	35025.4		1.49444	344.776	1.49444	23077.8	1.49528	344.552	1.49528	26576.1		1.49583	347.567	1.49583	235933	1.49667	347.197	1.49667	234168		1.4975	344.331	1.4975	19292.9	1.49806	344.668	1.49806	11201.3			5.396	344.658	1.49889	28155.4
1.51528	344.419	1.51528	52241.9	1.51611	344.278	1.51611	46712.6		1.51667	344.584	1.51667	32626.3	1.5175	344.246	1.5175	37615.3		1.51833	344.8	1.51833	23169.3	1.51889	344.559	1.51889	27404.9		1.51972	347.556	1.51972	236381	1.52056	347.274	1.52056	236015		1.52111	344.356	1.52111	18387.7	1.52194	344.684	1.52194	10632.7			5.482	344.68	1.52278	29575.4
1.53917	344.393	1.53917	49411.1	1.54	344.301	1.54	46517.2		1.54056	344.607	1.54056	31745.1	1.54139	344.299	1.54139	36982.3		1.54222	344.791	1.54222	21948.2	1.54278	344.589	1.54278	26876.2		1.54361	347.579	1.54361	236505	1.54444	347.364	1.54444	237388		1.545	344.311	1.545	18392.1	1.54583	344.685	1.54583	11052.5			5.568	344.633	1.54667	30587.5
1.56306	344.366	1.56306	44001.1	1.56389	344.309	1.56389	48021.3		1.56444	344.617	1.56444	32370.1	1.56528	344.282	1.56528	35964		1.56611	344.748	1.56611	20370.5	1.56667	344.604	1.56667	26389.3		1.5675	347.583	1.5675	237090	1.56833	347.39	1.56833	238473		1.56889	344.269	1.56889	18307	1.56972	344.703	1.56972	10969.5			5.654	344.687	1.57056	30164.9
1.58694	344.326	1.58694	40675.7	1.58778	344.33	1.58778	50623		1.58861	344.618	1.58861	32016	1.58917	344.319	1.58917	38118.9		1.59	344.738	1.59	19942.5	1.59056	344.617	1.59056	25357.7		1.59139	347.616	1.59139	237670	1.59222	347.443	1.59222	239072		1.59278	344.24	1.59278	16662.2	1.59361	344.707	1.59361	11110.3			5.74	344.685	1.59444	30671.4
1.61083	344.316	1.61083	38393.7	1.61167	344.361	1.61167	49909.8		1.61222	344.631	1.61222	32516.3	1.61306	344.342	1.61306	36994.1		1.61389	344.737	1.61389	19279.6	1.61444	344.62	1.61444	25355.8		1.61528	347.655	1.61528	238209	1.61611	347.492	1.61611	239612		1.61694	344.281	1.61694	16880	1.6175	344.738	1.6175	10927.1			5.826	344.54	1.61833	25287.8
1.63472	344.317	1.63472	38347.3	1.63556	344.362	1.63556	49184		1.63611	344.636	1.63611	33125	1.63694	344.357	1.63694	38448.8		1.63778	344.769	1.63778	19983.5	1.63833	344.633	1.63833	24591.7		1.63917	347.724	1.63917	238552	1.64	347.477	1.64	239827		1.64056	344.335	1.64056	17272.5	1.64139	344.735	1.64139	10997.3			5.912	344.421	1.64222	24031.5
1.65861	344.325	1.65861	39431.9	1.65944	344.363	1.65944	49126.5		1.66	344.641	1.66	32908.7	1.66083	344.378	1.66083	40867.1		1.66167	344.792	1.66167	20342.7	1.66222	344.653	1.66222	24565.8		1.66306	347.804	1.66306	238803	1.66389	347.355	1.66389	237853		1.66444	344.368	1.66444	17692.9	1.66528	344.764	1.66528	11101.4			5.998	344.43	1.66611	27278
1.6825	344.346	1.6825	39979.6	1.68333	344.399	1.68333	46689.1		1.68417	344.668	1.68417	33909.1	1.68472	344.386	1.68472	41303.8		1.68556	344.82	1.68556	20187.9	1.68639	344.672	1.68639	25602.5		1.68694	347.865	1.68694	239017	1.68778	347.366	1.68778	237097		1.68861	344.38	1.68861	17255.8	1.68917	344.771	1.68917	10848.1			6.084	344.429	1.69	27824.5
1.70639	344.349	1.70639	39591.1	1.70722	344.384	1.70722	47577.5		1.70806	344.665	1.70806	34472.7	1.70861	344.366	1.70861	39299.2		1.70944	344.805	1.70944	19815.8	1.71028	344.67	1.71028	25208.9		1.71083	347.895	1.71083	239196	1.71167	347.386	1.71167	237085		1.7125	344.384	1.7125	16920.6	1.71306	344.785	1.71306	11049			6.17	344.425	1.71389	29438.3
1.73028	344.367	1.73028	41131.4	1.73111	344.398	1.73111	46639.3		1.73194	344.654	1.73194	34029.9	1.7325	344.367	1.7325	39024.4		1.73333	344.806	1.73333	19407.4	1.73389	344.691	1.73389	26296.4		1.73472	347.932	1.73472	239595	1.73556	347.394	1.73556	237200		1.73611	344.392	1.73611	16637.9	1.73694	344.786	1.73694	10943.7			6.256	344.314	1.73778	25346
1.75417	344.386	1.75417	41434.9	1.755	344.399	1.755	45070		1.75583	344.671	1.75583	35087.6	1.75639	344.329	1.75639	36240.6		1.75722	344.8	1.75722	18122	1.75778	344.71	1.75778	24691		1.75861	347.963	1.75861	239909	1.75944	347.336	1.75944	236853		1.76	344.393	1.76	16175.8	1.76083	344.778	1.76083	11001.1			6.342	344.426	1.76167	22326.2
1.77806	344.396	1.77806	42108.3	1.77889	344.406	1.77889	43691.4		1.77944	344.694	1.77944	34794.2	1.78028	344.367	1.78028	38569.5		1.78111	344.786	1.78111	17928.6	1.78167	344.739	1.78167	25196.1		1.7825	347.997	1.7825	239900	1.78333	347.379	1.78333	238515		1.78389	344.416	1.78389	15846.4	1.78472	344.805	1.78472	11222.2			6.428	344.481	1.78556	24529.9
1.80194	344.393	1.80194	41701.7	1.80278	344.4	1.80278	44190.1		1.80361	344.691	1.80361	35092	1.80417	344.378	1.80417	37205		1.805	344.756	1.805	17268.4	1.80556	344.732	1.80556	26949.9		1.80639	348.036	1.80639	240127	1.80722	347.477	1.80722	239804		1.80806	344.446	1.80806	15987.1	1.80861	344.811	1.80861	11027.4			6.514	344.453	1.80944	18054.6
1.82583	344.39	1.82583	41318.6	1.82667	344.397	1.82667	43845.5		1.8275	344.707	1.8275	35473.8	1.82806	344.44	1.82806	39734.5		1.82889	344.737	1.82889	15485.8	1.82972	344.754	1.82972	25601.6		1.83028	348.079	1.83028	240247	1.83111	347.566	1.83111	240709		1.83194	344.47	1.83194	16128.7	1.8325	344.839	1.8325	10915.4			6.6	344.535	1.83333	23445.4
1.84972	344.384	1.84972	40867.9	1.85056	344.375	1.85056	41474.8		1.85139	344.727	1.85139	35908.7	1.85194	344.438	1.85194	37506.8		1.85278	344.72	1.85278	15803.3	1.85333	344.762	1.85333	24327.2		1.85417	348.088	1.85417	240242	1.855	347.654	1.855	241129		1.85556	344.476	1.85556	16479.7	1.85639	344.831	1.85639	10959.5			6.686	344.594	1.85722	26675.8
1.87361	344.408	1.87361	41022.7	1.87444	344.397	1.87444	40714.1		1.875	344.721	1.875	35983.4	1.87583	344.452	1.87583	39888.7		1.87667	344.705	1.87667	15002.4	1.87722	344.78	1.87722	24907.3		1.87806	348.107	1.87806	240583	1.87889	347.691	1.87889	241661		1.87944	344.47	1.87944	17772.9	1.88028	344.84	1.88028	11201.4			6.772	344.554	1.88111	27711
1.8975	344.404	1.8975	40864.3	1.89833	344.397	1.89833	41371.5		1.89917	344.725	1.89917	36606.2	1.89972	344.46	1.89972	39057.6		1.90056	344.741	1.90056	15878.9	1.90139	344.785	1.90139	24074		1.90194	348.146	1.90194	240530	1.90278	347.709	1.90278	241785		1.90361	344.448	1.90361	17526.2	1.90417	344.841	1.90417	11227.3			6.858	344.651	1.905	26958.1
1.92139	344.418	1.92139	40461.6	1.92222	344.401	1.92222	41473.6		1.92306	344.728	1.92306	36747.7	1.92361	344.416	1.92361	36337.3		1.92444	344.774	1.92444	15089.4	1.92528	344.801	1.92528	23780.2		1.92583	348.194	1.92583	240528	1.92667	347.682	1.92667	241917		1.9275	344.436	1.9275	15754	1.92806	344.86	1.92806	11356.3			6.944	344.554	1.92889	27341.1
1.94528	344.427	1.94528	41027.8	1.94611	344.387	1.94611	40779.7		1.94694	344.758	1.94694	37572.3	1.9475	344.389	1.9475	32460.1		1.94833	344.789	1.94833	16741.9	1.94917	344.816	1.94917	25189		1.94972	348.205	1.94972	240571	1.95056	347.612	1.95056	242060		1.95111	344.485	1.95111	15238	1.95194	344.87	1.95194	11426.6			7.03	344.518	1.95278	24886.9
1.96917	344.442	1.96917	40871.9	1.97	344.398	1.97	40402.7		1.97083	344.763	1.97083	38456.8	1.97139	344.429	1.97139	31817.4		1.97222	344.843	1.97222	16904.8	1.97278	344.819	1.97278	22180.8		1.97361	348.212	1.97361	240826	1.97444	347.522	1.97444	241257		1.975	344.513	1.975	15590.7	1.97583	344.875	1.97583	11333.9			7.116	344.654	1.97667	26268.8
1.99306	344.419	1.99306	40437.9	1.99389	344.393	1.99389	40305.6		1.99472	344.77	1.99472	38425.8	1.99528	344.451	1.99528	33904.6		1.99611	344.849	1.99611	16888.5	1.99694	344.83	1.99694	22847.5		1.9975	348.237	1.9975	240830	1.99833	347.395	1.99833	239878		1.99917	344.532	1.99917	16371.7	1.99972	344.875	1.99972	11198.1			7.202	344.569	2.00056	25027.6
2.01694	344.419	2.01694	41020.7	2.01778	344.442	2.01778	40705.4		2.01861	344.765	2.01861	38004.5	2.01917	344.462	2.01917	33243.7		2.02	344.861	2.02	17139	2.02083	344.859	2.02083	22287.7		2.02139	348.269	2.02139	240926	2.02222	347.387	2.02222	239692		2.02306	344.56	2.02306	15109.3	2.02361	344.886	2.02361	11407.4			7.288	344.537	2.02444	23297
2.04083	344.428	2.04083	42114.3	2.04167	344.421	2.04167	40715.7		2.0425	344.778	2.0425	38265	2.04306	344.491	2.04306	34684.3		2.04389	344.845	2.04389	16523.8	2.04472	344.898	2.04472	24505.3		2.04556	348.292	2.04556	241121	2.04611	347.426	2.04611	240447		2.04694	344.578	2.04694	15186.8	2.04778	344.905	2.04778	11498			7.374	344.54	2.04833	22119.6
2.06472	344.385	2.06472	42091.4	2.06556	344.444	2.06556	40994.8		2.06639	344.791	2.06639	38551.6	2.06694	344.511	2.06694	34654.3		2.06778	344.861	2.06778	16515.5	2.06861	344.885	2.06861	23187		2.06917	348.312	2.06917	241141	2.07	347.483	2.07	240958		2.07083	344.59	2.07083	15020.7	2.07139	344.915	2.07139	11342.1			7.46	344.565	2.07222	22076.8
2.08861	344.365	2.08861	41623.6	2.08944	344.446	2.08944	41356.9		2.09028	344.792	2.09028	39057.1	2.09083	344.529	2.09083	37115.5		2.09167	344.869	2.09167	16631.5	2.0925	344.92	2.0925	24088.8		2.09306	348.343	2.09306	241103	2.09389	347.554	2.09389	241251		2.09472	344.603	2.09472	14808.3	2.09528	344.936	2.09528	11381.1			7.546	344.6	2.09611	20517.7
2.1125	344.383	2.1125	41310	2.11333	344.425	2.11333	42434.1		2.11417	344.812	2.11417	38904.6	2.11472	344.55	2.11472	39740.2		2.11556	344.867	2.11556	16546.4	2.11639	344.909	2.11639	23218		2.11694	348.372	2.11694	241216	2.11778	347.61	2.11778	241675		2.11861	344.597	2.11861	14558.3	2.11917	344.937	2.11917	11286.3			7.632	344.59	2.12	21530.2
2.13639	344.362	2.13639	40182.6	2.13722	344.446	2.13722	42041.2		2.13806	344.819	2.13806	39044.7	2.13861	344.56	2.13861	39195.5		2.13944	344.881	2.13944	16287	2.14028	344.914	2.14028	22031.8		2.14083	348.404	2.14083	241295	2.14167	347.695	2.14167	242033		2.14222	344.621	2.14222	14412.7	2.14306	344.94	2.14306	11060.1			7.718	344.634	2.14389	22130.1
2.16028	344.375	2.16028	39918.5	2.16111	344.432	2.16111	41567.4		2.16194	344.826	2.16194	39352.5	2.1625	344.554	2.1625	38521.9		2.16333	344.906	2.16333	16031	2.16417	344.962	2.16417	22620.6		2.16472	348.423	2.16472	241347	2.16556	347.776	2.16556	242304		2.16639	344.635	2.16639	14241.2	2.16694	344.944	2.16694	11207.7			7.804	344.633	2.16778	23717.3
2.18417	344.401	2.18417	40166.2	2.185	344.452	2.185	42234.8		2.18583	344.834	2.18583	39938.4	2.18639	344.576	2.18639	39124.4		2.18722	344.926	2.18722	15725.5	2.18778	344.964	2.18778	22072.2		2.18861	348.442	2.18861	241446	2.18944	347.853	2.18944	242883		2.19	344.636	2.19	14229.3	2.19083	344.957	2.19083	11296.1			7.89	344.618	2.19167	26594
2.20806	344.412	2.20806	40069.1	2.20889	344.472	2.20889	41555.4		2.20972	344.85	2.20972	40802.2	2.21028	344.631	2.21028	39890.2		2.21111	344.945	2.21111	16437.3	2.21194	344.953	2.21194	21995.7		2.2125	348.45	2.2125	241473	2.21333	347.912	2.21333	243147		2.21417	344.657	2.21417	14149.8	2.21472	344.97	2.21472	11316.4			7.976	344.673	2.21556	30309.4
2.23194	344.43	2.23194	39778.5	2.23278	344.465	2.23278	42179.7		2.23361	344.86	2.23361	40610.3	2.23417	344.671	2.23417	41142.5		2.235	344.972	2.235	16298.9	2.23583	344.963	2.23583	23464.3		2.23639	348.47	2.23639	241766	2.23722	347.958	2.23722	243775		2.23806	344.659	2.23806	14134.1	2.23861	344.979	2.23861	11345.5			8.062	344.654	2.23944	26261.7
2.25583	344.408	2.25583	38482.8	2.25667	344.468	2.25667	42029		2.2575	344.872	2.2575	41403.8	2.25806	344.697	2.25806	43220.3		2.25889	344.99	2.25889	16848.4	2.25972	344.993	2.25972	22825.6		2.26028	348.477	2.26028	241989	2.26111	347.901	2.26111	244123		2.26167	344.67	2.26167	14152.8	2.2625	345.001	2.2625	11422.5			8.148	344.667	2.26333	26278.1
2.27972	344.459	2.27972	38764.5	2.28056	344.472	2.28056	41070.1		2.28139	344.873	2.28139	41144.9	2.28194	344.704	2.28194	42261.3		2.28278	345.036	2.28278	17564.3	2.28361	344.982	2.28361	22084.3		2.28417	348.503	2.28417	241789	2.285	347.801	2.285	243893		2.28583	344.683	2.28583	14003.6	2.28639	345.007	2.28639	11467.2			8.234	344.634	2.28722	26304.9
2.30361	344.476	2.30361	37963.1	2.30444	344.473	2.30444	40537.2		2.30528	344.897	2.30528	40899.6	2.30583	344.702	2.30583	43692.6		2.30667	345.066	2.30667	18066	2.3075	344.987	2.3075	21326.7		2.30806	348.528	2.30806	241793	2.30889	347.755	2.30889	243658		2.30972	344.717	2.30972	13782.5	2.31028	345.018	2.31028	11501.2			8.32	344.662	2.31111	28339.2
2.3275	344.483	2.3275	38282.1	2.32833	344.495	2.32833	40545.9		2.32917	344.911	2.32917	42106.2	2.32972	344.678	2.32972	42883.2		2.33056	345.077	2.33056	17508.5	2.33139	345.016	2.33139	22466.9		2.33222	348.536	2.33222	241963	2.33278	347.765	2.33278	243566		2.33361	344.729	2.33361	14073.3	2.33444	345.025	2.33444	11518.1			8.406	344.68	2.335	25522.7
2.35139	344.514	2.35139	37575.9	2.35222	344.489	2.35222	39623.7		2.35306	344.907	2.35306	41818.3	2.35361	344.65	2.35361	39871.8		2.35444	345.086	2.35444	17415.1	2.35528	345.023	2.35528	21317.9		2.35583	348.57	2.35583	241676	2.35667	347.825	2.35667	243176		2.3575	344.73	2.3575	13718.4	2.35806	345.053	2.35806	11192.8			8.492	344.678	2.35889	25758.5
2.37528	344.553	2.37528	36638.7	2.37611	344.508	2.37611	39815.8		2.37694	344.931	2.37694	42420.8	2.3775	344.606	2.3775	38157.4		2.37833	345.113	2.37833	17719.8	2.37917	345.054	2.37917	20990		2.37972	348.571	2.37972	241903	2.38056	347.855	2.38056	243511		2.38139	344.738	2.38139	13758.7	2.38194	345.041	2.38194	11346.3			8.578	344.673	2.38278	27808.6
2.39917	344.589	2.39917	37237.6	2.4	344.475	2.4	38840.8		2.40083	344.931	2.40083	42394.8	2.40167	344.602	2.40167	37196.7		2.40222	345.124	2.40222	17298.2	2.40306	345.056	2.40306	20494.5		2.40361	348.586	2.40361	242036	2.40444	347.887	2.40444	243731		2.40528	344.757	2.40528	13643	2.40611	345.066	2.40611	11282.4			8.664	344.664	2.40667	24425.4
2.42306	344.558	2.42306	35750.4	2.42389	344.492	2.42389	38371.4		2.42472	344.947	2.42472	42590.3	2.42528	344.616	2.42528	36668.2		2.42611	345.112	2.42611	16762.6	2.42694	345.071	2.42694	21324.3		2.4275	348.612	2.4275	241706	2.42833	347.92	2.42833	243649		2.42917	344.754	2.42917	13471.7	2.42972	345.076	2.42972	11317			8.75	344.625	2.43056	26804.1
2.44694	344.6	2.44694	35014.4	2.44778	344.513	2.44778	37829.3		2.44861	344.94	2.44861	41957.1	2.44917	344.689	2.44917	37358.4		2.45	345.139	2.45	16094	2.45083	345.063	2.45083	19698.6		2.45139	348.645	2.45139	241789	2.45222	347.977	2.45222	243629		2.45306	344.751	2.45306	13422.5	2.45361	345.079	2.45361	11219.6			8.836	344.6	2.45444	22464.9
2.47083	344.616	2.47083	34172.1	2.47167	344.525	2.47167	37571.6		2.4725	344.956	2.4725	42680.6	2.47306	344.726	2.47306	39619.9		2.47389	345.138	2.47389	17138.8	2.47472	345.091	2.47472	20798.5		2.47556	348.639	2.47556	241869	2.47611	348.007	2.47611	243844		2.47694	344.772	2.47694	13495.2	2.47778	345.096	2.47778	11384.8			8.922	344.62	2.47833	22483.5
2.49472	344.637	2.49472	33745.7	2.49556	344.536	2.49556	37113.7		2.49639	344.975	2.49639	44113.8	2.49722	344.773	2.49722	42238.2		2.49778	345.164	2.49778	16859	2.49861	345.109	2.49861	19298.4		2.49944	348.662	2.49944	241961	2.5	348.04	2.5	243981		2.50083	344.778	2.50083	13301.1	2.50139	345.106	2.50139	11259.5			9.008	344.613	2.50222	23006.8
2.51861	344.649	2.51861	33174	2.51944	344.541	2.51944	36275.3		2.52028	344.981	2.52028	43393.1	2.52083	344.806	2.52083	43913.6		2.52167	345.176	2.52167	17619.7	2.5225	345.127	2.5225	21044.8		2.52306	348.692	2.52306	241909	2.52389	348.064	2.52389	244357		2.52472	344.786	2.52472	13388.6	2.52528	345.13	2.52528	11389.9			9.094	344.659	2.52611	22964.9
2.5425	344.666	2.5425	33184.9	2.54333	344.517	2.54333	36187.3		2.54417	344.995	2.54417	44164.4	2.54472	344.837	2.54472	45839.3		2.54556	345.187	2.54556	17434.7	2.54639	345.126	2.54639	20458.8		2.54694	348.699	2.54694	242105	2.54778	348.096	2.54778	244725		2.54833	344.827	2.54833	13513.6	2.54917	345.123	2.54917	11210.1			9.18	344.663	2.55	23510
2.56639	344.668	2.56639	32994.7	2.56722	344.536	2.56722	35863.4		2.56806	344.999	2.56806	44270.5	2.56861	344.862	2.56861	46625.9		2.56944	345.2	2.56944	17590.4	2.57028	345.138	2.57028	20479.9		2.57083	348.723	2.57083	242170	2.57167	348.109	2.57167	244983		2.5725	344.82	2.5725	13269.7	2.57306	345.124	2.57306	11149.1			9.266	344.707	2.57389	22735.1
2.59056	344.682	2.59056	32957.7	2.59111	344.564	2.59111	35697.3		2.59194	345.011	2.59194	44322.7	2.5925	344.857	2.5925	46173.1		2.59333	345.202	2.59333	17531.7	2.59417	345.138	2.59417	18607.5		2.59472	348.739	2.59472	242257	2.59556	348.126	2.59556	245581		2.59639	344.844	2.59639	13313.8	2.59694	345.147	2.59694	11513.1			9.352	344.673	2.59778	24110.3
2.61444	344.691	2.61444	32951.2	2.615	344.567	2.615	35536.5		2.61583	345.041	2.61583	44936	2.61639	344.864	2.61639	47229.8		2.61722	345.241	2.61722	17936	2.61806	345.157	2.61806	17887.5		2.61861	348.718	2.61861	242213	2.61944	348.134	2.61944	245332		2.62	344.845	2.62	13076.8	2.62083	345.147	2.62083	11631.8			9.438	344.682	2.62167	23845.9
2.63833	344.724	2.63833	32892.3	2.63889	344.556	2.63889	34996.9		2.63972	345.044	2.63972	44856.5	2.64056	344.853	2.64056	47239.3		2.64111	345.249	2.64111	17318.1	2.64194	345.177	2.64194	18323.8		2.6425	348.763	2.6425	242296	2.64333	348.181	2.64333	246040		2.64417	344.877	2.64417	13269.2	2.64472	345.153	2.64472	11450			9.524	344.708	2.64556	24110.5
2.66222	344.712	2.66222	32722.5	2.66278	344.58	2.66278	34555.1		2.66361	345.064	2.66361	45617.3	2.66444	344.852	2.66444	47038.1		2.665	345.262	2.665	17784.9	2.66583	345.167	2.66583	17275.9		2.66639	348.767	2.66639	242286	2.66722	348.211	2.66722	246068		2.66806	344.88	2.66806	13231.2	2.66861	345.176	2.66861	11375.6			9.61	344.749	2.66944	24051.9
2.68611	344.7	2.68611	32953.7	2.68667	344.593	2.68667	34962.1		2.6875	345.074	2.6875	46417.5	2.68806	344.862	2.68806	47280.2		2.68889	345.263	2.68889	17630.8	2.68972	345.189	2.68972	17866.6		2.69028	348.794	2.69028	242525	2.69111	348.274	2.69111	246577		2.69194	344.877	2.69194	13088.5	2.6925	345.181	2.6925	11410.5			9.696	344.713	2.69333	20343.8
2.71	344.719	2.71	32873	2.71056	344.578	2.71056	34024.8		2.71139	345.068	2.71139	46066.2	2.71222	344.875	2.71222	46212.3		2.71278	345.272	2.71278	17429.2	2.71361	345.204	2.71361	17649.7		2.71444	348.818	2.71444	242319	2.715	348.323	2.715	246060		2.71583	344.882	2.71583	12775.5	2.71667	345.193	2.71667	11399.2			9.782	344.694	2.71722	20900.8
2.73389	344.714	2.73389	32772.4	2.73444	344.604	2.73444	33838.2		2.73528	345.086	2.73528	46591.2	2.73583	344.871	2.73583	46613.1		2.73667	345.276	2.73667	17076.7	2.7375	345.21	2.7375	18581.1		2.73806	348.825	2.73806	242460	2.73889	348.377	2.73889	246572		2.73972	344.917	2.73972	12947.4	2.74028	345.214	2.74028	11639.2			9.868	344.712	2.74111	19563.5
2.75778	344.716	2.75778	33060.7	2.75833	344.605	2.75833	34164.8		2.75917	345.096	2.75917	47015.9	2.76	344.862	2.76	45645.8		2.76056	345.291	2.76056	17288.7	2.76139	345.252	2.76139	18682.2		2.76222	348.838	2.76222	242631	2.76278	348.436	2.76278	246884		2.76361	344.926	2.76361	13154.4	2.76444	345.222	2.76444	11920.8			9.954	344.753	2.765	20625.3
2.78167	344.72	2.78167	33056.2	2.78222	344.609	2.78222	33939.9		2.78306	345.113	2.78306	47195.8	2.78389	344.859	2.78389	44927.9		2.78444	345.294	2.78444	16577.3	2.78528	345.247	2.78528	17673.3		2.78611	348.85	2.78611	242642	2.78667	348.493	2.78667	246836		2.7875	344.929	2.7875	13131.1	2.78806	345.228	2.78806	11559.1			10.04	344.794	2.78889	21115.2
2.80556	344.734	2.80556	33187.1	2.80611	344.645	2.80611	33632.8		2.80694	345.131	2.80694	48559.1	2.8075	344.883	2.8075	45314.3		2.80833	345.304	2.80833	16570.2	2.80917	345.241	2.80917	16288.9		2.80972	348.858	2.80972	242651	2.81056	348.524	2.81056	247082		2.81139	344.944	2.81139	13125.3	2.81194	345.223	2.81194	11463.4			10.126	344.787	2.81278	19368.3
2.82944	344.743	2.82944	33209.5	2.83	344.628	2.83	33650.2		2.83083	345.133	2.83083	48739.8	2.83167	344.9	2.83167	45986.2		2.83222	345.318	2.83222	16855.7	2.83306	345.247	2.83306	16366.9		2.83389	348.869	2.83389	242654	2.83444	348.566	2.83444	247124		2.83528	344.96	2.83528	13128.3	2.83611	345.249	2.83611	11396			10.212	344.821	2.83667	21142.1
2.85333	344.762	2.85333	33262.7	2.85389	344.642	2.85389	33014.1		2.85472	345.139	2.85472	48818.5	2.85556	344.908	2.85556	46011.1		2.85611	345.326	2.85611	16841.7	2.85694	345.247	2.85694	16149.7		2.85778	348.877	2.85778	242794	2.85833	348.599	2.85833	247626		2.85917	344.973	2.85917	13111.2	2.86	345.263	2.86	11550.1			10.298	344.5	2.86056	14621.2
2.87722	344.754	2.87722	33101.5	2.87778	344.649	2.87778	32971.3		2.87861	345.153	2.87861	49234.8	2.87917	344.907	2.87917	46052.5		2.88	345.349	2.88	16702.2	2.88083	345.262	2.88083	15411.7		2.88139	348.914	2.88139	242837	2.88222	348.627	2.88222	247695		2.88306	344.979	2.88306	13001	2.88361	345.269	2.88361	11800.4			10.384	344.584	2.88444	15094.7
2.90111	344.773	2.90111	33110.8	2.90167	344.672	2.90167	32607.1		2.9025	345.167	2.9025	49832.5	2.90333	344.928	2.90333	45681.8		2.90389	345.353	2.90389	16674.5	2.90472	345.264	2.90472	15147.1		2.90556	348.922	2.90556	242897	2.90611	348.697	2.90611	247938		2.90694	345	2.90694	13010.3	2.90778	345.281	2.90778	11632.6			10.47	344.67	2.90833	18310.3
2.925	344.796	2.925	33090	2.92556	344.684	2.92556	32647.3		2.92639	345.19	2.92639	50193	2.92722	344.958	2.92722	46907.7		2.92778	345.371	2.92778	17482.1	2.92861	345.29	2.92861	15295.6		2.92917	348.927	2.92917	242933	2.93	348.719	2.93	247948		2.93083	345.011	2.93083	13064.7	2.93167	345.293	2.93167	11802			10.556	344.721	2.93222	21444.2
2.94889	344.813	2.94889	33116.9	2.94944	344.683	2.94944	32235.4		2.95028	345.187	2.95028	50810.3	2.95111	344.946	2.95111	46452.8		2.95167	345.382	2.95167	17492.1	2.9525	345.302	2.9525	15622.5		2.95333	348.963	2.95333	242804	2.95389	348.736	2.95389	247762		2.95472	345.019	2.95472	13146.2	2.95528	345.301	2.95528	11863.8			10.642	344.826	2.95611	24911.9
2.97278	344.81	2.97278	33078.2	2.97333	344.691	2.97333	31827.4		2.97417	345.207	2.97417	50712	2.975	344.979	2.975	47925.6		2.97556	345.388	2.97556	18030.5	2.97639	345.326	2.97639	15895.7		2.97722	348.946	2.97722	242814	2.97778	348.77	2.97778	247348		2.97861	345.035	2.97861	12958.4	2.97917	345.307	2.97917	11807.7			10.728	344.8	2.98	23798.2
2.99667	344.835	2.99667	33214.5	2.99722	344.7	2.99722	31568.3		2.99806	345.218	2.99806	50820.2	2.99889	344.994	2.99889	49147.1		2.99944	345.398	2.99944	17390.1	3.00028	345.337	3.00028	16459.9		3.00083	348.971	3.00083	242759	3.00167	348.771	3.00167	247205		3.0025	345.053	3.0025	12871.7	3.00306	345.323	3.00306	11951.6			10.814	344.896	3.00389	29743.1
3.02056	344.824	3.02056	33421.9	3.02111	344.726	3.02111	31746.6		3.02194	345.235	3.02194	51721.7	3.02278	345.025	3.02278	49685		3.02333	345.413	3.02333	18228	3.02417	345.347	3.02417	16068.3		3.02472	348.983	3.02472	242768	3.02556	348.825	3.02556	247691		3.02639	345.062	3.02639	12843.7	3.02694	345.34	3.02694	11826.5			10.9	344.817	3.02778	28144.5
3.04444	344.841	3.04444	33585.6	3.045	344.722	3.045	31616		3.04583	345.261	3.04583	52461.6	3.04667	345.03	3.04667	50702.8		3.04722	345.41	3.04722	18093.4	3.04806	345.362	3.04806	15180.7		3.04889	349.001	3.04889	242888	3.04944	348.829	3.04944	247624		3.05028	345.077	3.05028	12995.5	3.05111	345.347	3.05111	12184.8			10.986	344.609	3.05167	25083.8
3.06833	344.85	3.06833	33731.8	3.06889	344.733	3.06889	31292.9		3.06972	345.271	3.06972	52886	3.07056	345.043	3.07056	50406.9		3.07111	345.431	3.07111	18743.2	3.07194	345.365	3.07194	15237.8		3.07278	349.011	3.07278	242810	3.07333	348.863	3.07333	247389		3.07417	345.089	3.07417	12935.9	3.075	345.358	3.075	12249.3			11.072	344.454	3.07556	18818.8
3.09222	344.867	3.09222	33789.4	3.09278	344.739	3.09278	30927.1		3.09361	345.292	3.09361	53142.4	3.09444	345.047	3.09444	49937		3.095	345.448	3.095	19382.1	3.09583	345.37	3.09583	14873.2		3.09639	349.029	3.09639	242774	3.09722	348.88	3.09722	247059		3.09806	345.108	3.09806	13104.5	3.09861	345.369	3.09861	11938.5			11.158	344.431	3.09944	18436.4
3.11611	344.882	3.11611	33832.3	3.11667	344.736	3.11667	30710.7		3.1175	345.282	3.1175	53720.1	3.11833	345.075	3.11833	49604.5		3.11889	345.445	3.11889	19046	3.11972	345.38	3.11972	14559.7		3.12056	349.035	3.12056	242733	3.12139	348.909	3.12139	246636		3.12194	345.114	3.12194	12962.6	3.12278	345.374	3.12278	12034			11.244	344.442	3.12333	13815.8
3.14	344.888	3.14	33658.3	3.14056	344.75	3.14056	30961.6		3.14139	345.311	3.14139	54247.8	3.14222	345.114	3.14222	49593.1		3.14278	345.466	3.14278	19453.6	3.14361	345.397	3.14361	15188.9		3.14444	349.057	3.14444	242721	3.145	348.926	3.145	246512		3.14583	345.126	3.14583	12959.9	3.14667	345.379	3.14667	12090.6			11.33	344.49	3.14722	14664.4
3.16389	344.87	3.16389	33868.9	3.16444	344.758	3.16444	30508.6		3.16528	345.323	3.16528	54599.9	3.16611	345.106	3.16611	49461.3		3.16667	345.47	3.16667	19503.1	3.1675	345.415	3.1675	14623.9		3.16833	349.072	3.16833	242746	3.16889	348.976	3.16889	246445		3.16972	345.137	3.16972	13047.6	3.17028	345.393	3.17028	12097.3			11.416	344.537	3.17111	15614.1
3.18778	344.886	3.18778	34160.8	3.18833	344.756	3.18833	30627.9		3.18917	345.319	3.18917	54931.8	3.19	345.108	3.19	50011		3.19056	345.478	3.19056	19099.6	3.19139	345.433	3.19139	15276.9		3.19222	349.091	3.19222	242786	3.19278	349.01	3.19278	246451		3.19361	345.146	3.19361	13188.6	3.19444	345.395	3.19444	12288.2			11.502	344.616	3.195	12317.2
3.21167	344.892	3.21167	34124.9	3.21222	344.773	3.21222	30310.2		3.21306	345.326	3.21306	55535.5	3.21389	345.132	3.21389	50657.8		3.21444	345.502	3.21444	18880.7	3.21528	345.449	3.21528	16930		3.21611	349.104	3.21611	242737	3.21667	349.039	3.21667	245750		3.2175	345.152	3.2175	12963.3	3.21833	345.393	3.21833	12197.8			11.588	344.689	3.21889	12566.6
3.23556	344.909	3.23556	34268	3.23611	344.787	3.23611	30327.1		3.23694	345.336	3.23694	56188.7	3.23778	345.134	3.23778	52006.9		3.23833	345.514	3.23833	19358	3.23917	345.478	3.23917	16405.2		3.24	349.121	3.24	242877	3.24056	349.071	3.24056	245971		3.24139	345.166	3.24139	13227	3.24222	345.411	3.24222	12293.7			11.674	344.745	3.24278	16410.1
3.25944	344.942	3.25944	34080	3.26	344.794	3.26	30066.3		3.26083	345.348	3.26083	56541.5	3.26167	345.121	3.26167	52888.6		3.26222	345.527	3.26222	19353.8	3.26306	345.485	3.26306	16702.1		3.26389	349.134	3.26389	242628	3.26444	349.077	3.26444	245344		3.26528	345.186	3.26528	13081	3.26611	345.424	3.26611	11974.4			11.76	344.733	3.26667	14048.4
3.28333	344.937	3.28333	33888.3	3.28389	344.805	3.28389	29937.2		3.28472	345.371	3.28472	56705.3	3.28556	345.138	3.28556	51220.5		3.28639	345.523	3.28639	20044.4	3.28694	345.487	3.28694	15918.7		3.28778	349.147	3.28778	242738	3.28861	349.112	3.28861	245415		3.28917	345.188	3.28917	13031.1	3.29	345.442	3.29	12160.4			11.847	344.753	3.29083	13848.5
3.30722	344.935	3.30722	33879.2	3.30778	344.809	3.30778	29843.9		3.30861	345.387	3.30861	57493	3.30944	345.121	3.30944	50941		3.31	345.548	3.31	19454.5	3.31083	345.511	3.31083	15260.7		3.31167	349.148	3.31167	242635	3.31222	349.147	3.31222	244975		3.31306	345.205	3.31306	13131	3.31389	345.445	3.31389	12291.8			11.932	344.815	3.31444	14212.4
3.33111	344.954	3.33111	33919.4	3.33167	344.817	3.33167	29790.1		3.3325	345.397	3.3325	57939.7	3.33333	345.142	3.33333	51418.5		3.33389	345.571	3.33389	18877.8	3.33472	345.527	3.33472	15351.9		3.33556	349.155	3.33556	242751	3.33611	349.164	3.33611	245293		3.33694	345.218	3.33694	13200.6	3.33778	345.459	3.33778	12416.6			12.018	344.826	3.33833	13395.1
3.355	344.976	3.355	34121.7	3.35556	344.812	3.35556	29916.1		3.35639	345.415	3.35639	58893.4	3.35722	345.149	3.35722	52191.3		3.35778	345.571	3.35778	18590.4	3.35861	345.532	3.35861	15859.6		3.35944	349.175	3.35944	242636	3.36	349.193	3.36	244775		3.36083	345.245	3.36083	13056.3	3.36167	345.466	3.36167	12198.6			12.104	344.803	3.36222	13359.8
3.37889	344.975	3.37889	34131.5	3.37944	344.822	3.37944	29673		3.38028	345.426	3.38028	59083.8	3.38111	345.164	3.38111	52059.1		3.38167	345.593	3.38167	19091.7	3.3825	345.553	3.3825	16129.9		3.38333	349.185	3.38333	242796	3.38389	349.207	3.38389	244884		3.38472	345.235	3.38472	13110.3	3.38556	345.477	3.38556	12435			12.19	344.894	3.38611	18331.3
3.40278	344.98	3.40278	34061.7	3.40333	344.832	3.40333	29693.3		3.40417	345.441	3.40417	59630.2	3.405	345.182	3.405	52460.2		3.40583	345.607	3.40583	19188.7	3.40639	345.561	3.40639	15990.6		3.40722	349.18	3.40722	242637	3.40806	349.253	3.40806	244526		3.40861	345.242	3.40861	13028.1	3.40944	345.497	3.40944	12280.5			12.277	344.902	3.41028	13670.8
3.42667	344.999	3.42667	34324.2	3.42722	344.827	3.42722	29864.3		3.42806	345.446	3.42806	60606.2	3.42889	345.199	3.42889	52886.7		3.42944	345.616	3.42944	19539.6	3.43028	345.573	3.43028	15804.3		3.43111	349.2	3.43111	242825	3.43167	349.266	3.43167	244843		3.4325	345.266	3.4325	13100.8	3.43306	345.488	3.43306	12523.2			12.362	344.953	3.43389	12981.5
3.45056	345.013	3.45056	34285.5	3.45111	344.853	3.45111	29956		3.45194	345.458	3.45194	60512.7	3.45278	345.215	3.45278	52697.9		3.45361	345.633	3.45361	20174.4	3.45417	345.585	3.45417	16232.7		3.455	349.191	3.455	242659	3.45583	349.302	3.45583	244483		3.45639	345.28	3.45639	13148.3	3.45722	345.511	3.45722	12486.9			12.448	344.964	3.45778	12573.5
3.47444	345.01	3.47444	34708.4	3.475	344.861	3.475	29921.7		3.47583	345.462	3.47583	61816.9	3.47667	345.217	3.47667	53164.9		3.47722	345.639	3.47722	19620	3.47806	345.597	3.47806	16489.9		3.47889	349.212	3.47889	242761	3.47944	349.316	3.47944	244583		3.48028	345.3	3.48028	13287	3.48111	345.521	3.48111	12443.3			12.534	344.941	3.48167	14084.4
3.49833	345.031	3.49833	34380.9	3.49917	344.881	3.49917	29625.8		3.49972	345.49	3.49972	61671.2	3.50056	345.218	3.50056	52868.6		3.50111	345.649	3.50111	19849.7	3.50194	345.622	3.50194	17528.3		3.50278	349.222	3.50278	242708	3.50333	349.323	3.50333	244493		3.50417	345.315	3.50417	13323.9	3.505	345.527	3.505	12332.7			12.62	344.953	3.50556	12303.1
3.52222	345.036	3.52222	34616.2	3.52306	344.881	3.52306	29852		3.52361	345.501	3.52361	62208.9	3.52444	345.253	3.52444	53604.5		3.525	345.662	3.525	20552.1	3.52583	345.645	3.52583	18688.1		3.52667	349.219	3.52667	242547	3.52722	349.353	3.52722	244158		3.52806	345.319	3.52806	13222.5	3.52889	345.527	3.52889	12309.7			12.706	344.989	3.52944	13202
3.54611	345.044	3.54611	34892.4	3.54667	344.891	3.54667	30024		3.5475	345.512	3.5475	62763	3.54833	345.248	3.54833	53482.3		3.54889	345.681	3.54889	20358.1	3.54972	345.664	3.54972	16841.5		3.55056	349.268	3.55056	242614	3.55111	349.367	3.55111	244240		3.55194	345.333	3.55194	13334	3.55278	345.555	3.55278	12655.4			12.792	345.011	3.55333	13080.4
3.57	345.042	3.57	34585.4	3.57056	344.898	3.57056	29821		3.57139	345.528	3.57139	62967.3	3.57222	345.277	3.57222	53448.2		3.57278	345.697	3.57278	20784.3	3.57361	345.672	3.57361	16525.1		3.57444	349.265	3.57444	242477	3.575	349.353	3.575	243952		3.57583	345.344	3.57583	13274.1	3.57667	345.546	3.57667	12531.3			12.878	345.034	3.57722	13865.5
3.59389	345.051	3.59389	34959.3	3.59472	344.902	3.59472	30032		3.59528	345.531	3.59528	63491.3	3.59611	345.279	3.59611	53933.1		3.59694	345.698	3.59694	20728.7	3.5975	345.665	3.5975	15846.4		3.59833	349.282	3.59833	242577	3.59917	349.391	3.59917	244004		3.59972	345.341	3.59972	13383.4	3.60056	345.574	3.60056	12543			12.964	345.057	3.60111	13662.5
3.61778	345.054	3.61778	34883.6	3.61861	344.919	3.61861	30005.8		3.61917	345.548	3.61917	64352.1	3.62	345.299	3.62	54689.8		3.62056	345.717	3.62056	20226.2	3.62139	345.673	3.62139	15329.5		3.62222	349.287	3.62222	242689	3.62278	349.384	3.62278	244204		3.62361	345.36	3.62361	13539.7	3.62444	345.575	3.62444	12754.6			13.05	345.017	3.625	13312.7
3.64167	345.062	3.64167	34583.7	3.6425	344.913	3.6425	29657.9		3.64306	345.556	3.64306	64901.5	3.64389	345.3	3.64389	54366.8		3.64444	345.721	3.64444	20207.2	3.64528	345.683	3.64528	15822.1		3.64611	349.306	3.64611	242419	3.64667	349.404	3.64667	243885		3.6475	345.371	3.6475	13231.9	3.64833	345.594	3.64833	12593.4			13.136	345.063	3.64889	14292.1
3.66556	345.075	3.66556	34896.3	3.66639	344.926	3.66639	29725.9		3.66694	345.587	3.66694	65464.4	3.66778	345.327	3.66778	54452.5		3.66833	345.73	3.66833	20756.1	3.66917	345.696	3.66917	15992.2		3.67	349.314	3.67	242494	3.67056	349.396	3.67056	244071		3.67139	345.383	3.67139	13500.4	3.67222	345.608	3.67222	12612.5			13.222	345.058	3.67278	12694.4
3.68944	345.076	3.68944	35162.3	3.69028	344.924	3.69028	29962.5		3.69083	345.591	3.69083	66248.9	3.69167	345.335	3.69167	54973.2		3.6925	345.737	3.6925	20817.2	3.69306	345.701	3.69306	16148.6		3.69389	349.319	3.69389	242635	3.69472	349.398	3.69472	244056		3.69528	345.39	3.69528	13568	3.69611	345.605	3.69611	12609.9			13.309	345.048	3.69694	13367.2
3.71333	345.106	3.71333	35021.8	3.71417	344.941	3.71417	30098		3.71472	345.618	3.71472	66632.4	3.71556	345.345	3.71556	54642.3		3.71611	345.757	3.71611	21463.9	3.71694	345.725	3.71694	16818.1		3.71778	349.331	3.71778	242500	3.71833	349.414	3.71833	244024		3.71917	345.408	3.71917	13519.1	3.72	345.611	3.72	12769.7			13.394	345.08	3.72056	14793.6
3.73722	345.096	3.73722	35325.9	3.73806	344.956	3.73806	30269.9		3.73861	345.62	3.73861	66928.7	3.73944	345.367	3.73944	55291		3.74028	345.771	3.74028	21475.9	3.74083	345.742	3.74083	17551.9		3.74167	349.343	3.74167	242306	3.7425	349.418	3.7425	243772		3.74306	345.41	3.74306	13634.8	3.74389	345.631	3.74389	12871.8			13.481	345.1	3.74472	15344.9
3.76111	345.102	3.76111	35463.2	3.76194	344.953	3.76194	30464.2		3.7625	345.631	3.7625	67811.1	3.76333	345.378	3.76333	55991.9		3.76389	345.787	3.76389	21001.9	3.76472	345.757	3.76472	17717.9		3.76556	349.355	3.76556	242504	3.76639	349.432	3.76639	243990		3.76694	345.422	3.76694	13627.4	3.76778	345.629	3.76778	12779.4			13.567	345.117	3.76861	16544.5
3.785	345.12	3.785	35369.5	3.78583	344.979	3.78583	30791.4		3.78639	345.646	3.78639	67938.5	3.78722	345.395	3.78722	55993.8		3.78778	345.806	3.78778	21248	3.78861	345.769	3.78861	18364.4		3.78944	349.367	3.78944	242274	3.79	349.43	3.79	243878		3.79083	345.425	3.79083	13747.7	3.79167	345.642	3.79167	12808.5			13.652	345.099	3.79222	16543.7
3.80889	345.115	3.80889	35379.9	3.80972	344.985	3.80972	30924.2		3.81028	345.654	3.81028	68312.7	3.81111	345.409	3.81111	55937.3		3.81167	345.796	3.81167	21231.3	3.8125	345.786	3.8125	18481.1		3.81333	349.366	3.81333	242206	3.81389	349.439	3.81389	243716		3.81472	345.461	3.81472	13620.1	3.81556	345.654	3.81556	13032			13.738	345.099	3.81611	17404.5
3.83278	345.125	3.83278	35524.2	3.83361	344.991	3.83361	31151.7		3.83417	345.651	3.83417	69094.3	3.835	345.423	3.835	56590.3		3.83583	345.795	3.83583	21633.3	3.83639	345.8	3.83639	17721.2		3.83722	349.369	3.83722	242283	3.83806	349.441	3.83806	243818		3.83861	345.463	3.83861	13908.5	3.83944	345.668	3.83944	12952.5			13.825	345.114	3.84028	18148.4
3.85667	345.134	3.85667	35586.2	3.8575	344.976	3.8575	30806.5		3.85806	345.686	3.85806	69148.6	3.85889	345.433	3.85889	56957.8		3.85972	345.819	3.85972	21379.6	3.86028	345.81	3.86028	17655.4		3.86111	349.396	3.86111	242306	3.86194	349.429	3.86194	243828		3.8625	345.472	3.8625	13767.3	3.86333	345.689	3.86333	13029.2			13.911	345.128	3.86417	19252.9
3.88056	345.149	3.88056	35851.4	3.88139	344.997	3.88139	31016.4		3.88194	345.689	3.88194	70080.7	3.88278	345.456	3.88278	57724.5		3.88333	345.849	3.88333	21206.3	3.88417	345.827	3.88417	17803.6		3.885	349.4	3.885	242226	3.88583	349.432	3.88583	243721		3.88639	345.485	3.88639	13844.7	3.88722	345.673	3.88722	12912.1			13.997	345.134	3.88806	19760.6
3.90444	345.157	3.90444	36118.3	3.90528	345	3.90528	31409.6		3.90583	345.695	3.90583	70846.3	3.90667	345.467	3.90667	58316.4		3.90722	345.86	3.90722	21692.8	3.90806	345.831	3.90806	16732.9		3.90889	349.411	3.90889	242405	3.90944	349.457	3.90944	243892		3.91028	345.508	3.91028	13834.9	3.91111	345.7	3.91111	13163.2			14.082	345.119	3.91167	20005.9
3.92833	345.17	3.92833	35962.5	3.92917	345.022	3.92917	31074.4		3.92972	345.713	3.92972	70839.4	3.93056	345.469	3.93056	58596.5		3.93139	345.859	3.93139	21656.2	3.93194	345.838	3.93194	16271.4		3.93278	349.422	3.93278	242155	3.93361	349.464	3.93361	243587		3.93417	345.501	3.93417	13868.3	3.935	345.711	3.935	12965.2			14.168	345.109	3.93556	21613.7
3.95222	345.169	3.95222	36266.8	3.95306	345.03	3.95306	31318.1		3.95361	345.715	3.95361	71600.1	3.95444	345.487	3.95444	58470.7		3.95528	345.888	3.95528	21919.5	3.95583	345.859	3.95583	16058.4		3.95667	349.43	3.95667	242140	3.9575	349.486	3.9575	243674		3.95806	345.518	3.95806	14014.2	3.95889	345.735	3.95889	13132.5			14.255	345.111	3.95972	22501.8
3.97611	345.198	3.97611	36539.9	3.97694	345.03	3.97694	31745.5		3.9775	345.747	3.9775	72330.8	3.97833	345.49	3.97833	58720.1		3.97917	345.892	3.97917	22354.1	3.97972	345.852	3.97972	16167.7		3.98056	349.45	3.98056	242263	3.98139	349.467	3.98139	243590		3.98194	345.515	3.98194	14000.3	3.98278	345.73	3.98278	13218.4			14.341	345.09	3.98361	21523.2
4	345.175	4	36322	4.00083	345.043	4.00083	31719.4		4.00139	345.739	4.00139	72118.4	4.00222	345.512	4.00222	58767.8		4.00306	345.892	4.00306	22228.7	4.00361	345.871	4.00361	16954.4		4.00444	349.474	4.00444	241996	4.00528	349.466	4.00528	243469		4.00583	345.534	4.00583	13876	4.00667	345.739	4.00667	13201.1			14.426	345.088	4.00722	21925.6
4.02389	345.21	4.02389	36569	4.02472	345.047	4.02472	31909.9		4.02528	345.779	4.02528	72769	4.02611	345.535	4.02611	58889.5		4.02694	345.911	4.02694	22652.4	4.0275	345.874	4.0275	17355.7		4.02833	349.479	4.02833	242001	4.02917	349.48	4.02917	243365		4.02972	345.533	4.02972	13867.1	4.03056	345.766	4.03056	13279.2			14.513	345.075	4.03139	22562.8
4.04778	345.197	4.04778	36956	4.04861	345.057	4.04861	32111.4		4.04917	345.777	4.04917	73372.1	4.05	345.526	4.05	58994		4.05083	345.93	4.05083	22739.8	4.05139	345.889	4.05139	18026.3		4.05222	349.468	4.05222	242078	4.05306	349.477	4.05306	243421		4.05361	345.56	4.05361	14022.6	4.05444	345.75	4.05444	13429.3			14.599	345.069	4.05528	22013.1
4.07167	345.22	4.07167	37443	4.0725	345.063	4.0725	33109.8		4.07306	345.788	4.07306	74261.9	4.07389	345.546	4.07389	59701.1		4.07472	345.943	4.07472	22404.4	4.07528	345.905	4.07528	18371.3		4.07611	349.466	4.07611	242126	4.07694	349.493	4.07694	243547		4.0775	345.567	4.0775	14164.1	4.07833	345.794	4.07833	13253			14.685	345.078	4.07917	21575.4
4.09556	345.232	4.09556	37553.3	4.09639	345.061	4.09639	32458.8		4.09694	345.795	4.09694	74361.2	4.09778	345.571	4.09778	59900.4		4.09833	345.944	4.09833	22683	4.09917	345.909	4.09917	18740		4.1	349.496	4.1	241986	4.10056	349.51	4.10056	243392		4.10139	345.584	4.10139	14113.8	4.10222	345.778	4.10222	13377.3			14.77	345.044	4.10278	20992.2
4.11944	345.235	4.11944	37672.6	4.12028	345.068	4.12028	32613		4.12083	345.798	4.12083	75198.1	4.12167	345.587	4.12167	60189.9		4.1225	345.961	4.1225	22866.7	4.12306	345.931	4.12306	18267.2		4.12389	349.514	4.12389	241918	4.12444	349.507	4.12444	243225		4.12528	345.57	4.12528	14109.4	4.12611	345.799	4.12611	13318.9			14.856	345.069	4.12667	20126.6
4.14333	345.247	4.14333	37861.7	4.14417	345.081	4.14417	32504.7		4.14472	345.832	4.14472	75939.9	4.14556	345.61	4.14556	60317.2		4.14639	345.974	4.14639	22513.3	4.14694	345.947	4.14694	18451		4.14778	349.529	4.14778	241960	4.14861	349.524	4.14861	243277		4.14917	345.604	4.14917	14306.4	4.15	345.812	4.15	13554.2			14.943	345.044	4.15083	19932.1
4.16722	345.266	4.16722	38293.5	4.16806	345.079	4.16806	32960.9		4.16861	345.836	4.16861	76605.2	4.16944	345.601	4.16944	61135.9		4.17028	345.991	4.17028	22691.6	4.17083	345.969	4.17083	18099.6		4.17167	349.526	4.17167	242050	4.1725	349.523	4.1725	243397		4.17306	345.605	4.17306	14254.9	4.17389	345.824	4.17389	13667.4			15.028	345.035	4.17444	18041.4
4.19111	345.257	4.19111	38021	4.19194	345.095	4.19194	32987.1		4.1925	345.855	4.1925	76542.7	4.19333	345.624	4.19333	61043.2		4.19417	345.998	4.19417	22450.2	4.19472	345.973	4.19472	18047.9		4.19556	349.537	4.19556	241961	4.19639	349.526	4.19639	243398		4.19694	345.613	4.19694	14535.7	4.19778	345.826	4.19778	13695.2			15.115	345.041	4.19861	18796.8
4.215	345.276	4.215	38581	4.21583	345.102	4.21583	33405.4		4.21639	345.862	4.21639	77095.9	4.21722	345.621	4.21722	61564.3		4.21806	346.011	4.21806	22242.6	4.21861	345.966	4.21861	17192.3		4.21944	349.552	4.21944	241813	4.22028	349.547	4.22028	243267		4.22083	345.629	4.22083	14331.3	4.22167	345.83	4.22167	13511.5			15.201	345.096	4.2225	19137.2
4.23889	345.278	4.23889	38621.5	4.23972	345.12	4.23972	33569.9		4.24028	345.89	4.24028	77918.3	4.24111	345.636	4.24111	61367.8		4.24194	346.033	4.24194	22658.1	4.2425	345.986	4.2425	17404.8		4.24333	349.565	4.24333	241707	4.24417	349.551	4.24417	243162		4.24472	345.644	4.24472	14230.4	4.24556	345.843	4.24556	13474.9			15.287	345.109	4.24639	20389.8
4.26278	345.275	4.26278	38838.1	4.26361	345.126	4.26361	34195.5		4.26417	345.884	4.26417	78734.5	4.265	345.676	4.265	62313		4.26583	346.036	4.26583	22479.6	4.26639	345.987	4.26639	18038.8		4.26722	349.58	4.26722	242031	4.26778	349.566	4.26778	243385		4.26861	345.655	4.26861	14368.7	4.26944	345.857	4.26944	13838.3			15.372	345.094	4.27	19651.7
4.28667	345.302	4.28667	38960.2	4.2875	345.133	4.2875	33923.1		4.28806	345.907	4.28806	78420.3	4.28889	345.667	4.28889	62164.8		4.28972	346.052	4.28972	22969.9	4.29028	345.99	4.29028	16858.3		4.29111	349.61	4.29111	241642	4.29194	349.568	4.29194	243034		4.2925	345.647	4.2925	14390.5	4.29333	345.86	4.29333	13869.7			15.459	345.121	4.29417	20442.9
4.31056	345.309	4.31056	39479.8	4.31139	345.142	4.31139	34101.1		4.31194	345.908	4.31194	79033.7	4.31278	345.684	4.31278	62042.6		4.31361	346.061	4.31361	22974.1	4.31417	346.021	4.31417	17658.6		4.315	349.628	4.315	241697	4.31583	349.586	4.31583	243023		4.31639	345.664	4.31639	14370.8	4.31722	345.874	4.31722	13849.8			15.545	345.166	4.31806	21205
4.33444	345.311	4.33444	39682.8	4.33528	345.131	4.33528	34561.8		4.33583	345.924	4.33583	79787.1	4.33667	345.696	4.33667	62988.4		4.3375	346.067	4.3375	23781.9	4.33806	346.033	4.33806	18706.6		4.33889	349.623	4.33889	241703	4.33972	349.596	4.33972	243129		4.34028	345.671	4.34028	14322.7	4.34111	345.88	4.34111	13809.9			15.631	345.179	4.34194	20354.9
4.35833	345.311	4.35833	40217.8	4.35917	345.153	4.35917	34286.7		4.35972	345.924	4.35972	80262.7	4.36056	345.721	4.36056	63379.7		4.36139	346.088	4.36139	22588.3	4.36194	346.046	4.36194	20386.9		4.36278	349.641	4.36278	241646	4.36361	349.591	4.36361	243044		4.36417	345.684	4.36417	14500.3	4.365	345.89	4.365	14124.3			15.717	345.191	4.36583	19145.9
4.38222	345.335	4.38222	39961.9	4.38306	345.158	4.38306	34093.1		4.38361	345.931	4.38361	80698.2	4.38444	345.712	4.38444	63301.6		4.38528	346.094	4.38528	22340.8	4.38583	346.046	4.38583	19863.4		4.38667	349.649	4.38667	241711	4.3875	349.597	4.3875	243047		4.38806	345.684	4.38806	14667.3	4.38889	345.896	4.38889	14440			15.803	345.187	4.38972	19435.5
4.40611	345.345	4.40611	39959.3	4.40694	345.149	4.40694	34123.7		4.4075	345.974	4.4075	80736.8	4.40833	345.745	4.40833	63594		4.40917	346.102	4.40917	22647.4	4.41	346.073	4.41	18667		4.41056	349.641	4.41056	241541	4.41139	349.62	4.41139	242882		4.41222	345.698	4.41222	14526.4	4.41278	345.919	4.41278	14079.3			15.889	345.205	4.41361	19204.8
4.43	345.329	4.43	40135.5	4.43083	345.171	4.43083	34492		4.43167	345.953	4.43167	81565.1	4.43222	345.75	4.43222	64077.1		4.43306	346.117	4.43306	22284.2	4.43361	346.063	4.43361	18983.5		4.43444	349.672	4.43444	241526	4.43528	349.623	4.43528	242813		4.43583	345.71	4.43583	14518	4.43667	345.931	4.43667	14088.3			15.975	345.219	4.4375	19605.7
4.45389	345.358	4.45389	40613.1	4.45472	345.187	4.45472	34371.8		4.45528	345.964	4.45528	82126.4	4.45611	345.766	4.45611	64504.1		4.45694	346.136	4.45694	22249.5	4.4575	346.083	4.4575	18036.8		4.45833	349.661	4.45833	241510	4.45917	349.64	4.45917	242892		4.45972	345.741	4.45972	14631.4	4.46056	345.943	4.46056	14376.1			16.06	345.237	4.46111	19973.3
4.47778	345.367	4.47778	40536	4.47861	345.193	4.47861	34757.4		4.47917	345.988	4.47917	82316.8	4.48	345.773	4.48	64463.6		4.48083	346.146	4.48083	22627.6	4.48139	346.092	4.48139	17776.5		4.48222	349.684	4.48222	241603	4.48278	349.635	4.48278	243055		4.48361	345.727	4.48361	14729.8	4.48444	345.946	4.48444	14208.4			16.146	345.247	4.485	19927.1
4.50167	345.357	4.50167	40996.8	4.5025	345.211	4.5025	35043.8		4.50333	345.999	4.50333	82936.6	4.50389	345.774	4.50389	64556.1		4.50472	346.157	4.50472	22018.2	4.50556	346.091	4.50556	18068.3		4.50611	349.682	4.50611	241357	4.50694	349.644	4.50694	242684		4.5075	345.733	4.5075	14787.7	4.50833	345.955	4.50833	14093.9			16.233	345.24	4.50917	19634.8
4.52556	345.372	4.52556	41300.6	4.52639	345.215	4.52639	35602.7		4.52722	346.009	4.52722	83791.7	4.52778	345.788	4.52778	65409.2		4.52861	346.166	4.52861	22863.7	4.52944	346.119	4.52944	18177.6		4.53	349.709	4.53	241535	4.53083	349.654	4.53083	242814		4.53167	345.737	4.53167	14764	4.53222	345.977	4.53222	14330.1			16.319	345.286	4.53306	20484.4
4.54944	345.402	4.54944	41033.9	4.55028	345.23	4.55028	35573.2		4.55083	346	4.55083	83688.2	4.55167	345.819	4.55167	65433		4.5525	346.18	4.5525	21962.5	4.55306	346.098	4.55306	17759.8		4.55389	349.711	4.55389	241301	4.55472	349.654	4.55472	242686		4.55528	345.754	4.55528	14778	4.55611	345.97	4.55611	14234.6			16.404	345.302	4.55667	20840.9
4.57333	345.387	4.57333	41442.8	4.57417	345.248	4.57417	35726.9		4.57472	346.027	4.57472	84049.1	4.57556	345.833	4.57556	65736.9		4.57639	346.173	4.57639	22982	4.57694	346.128	4.57694	19408.3		4.57778	349.709	4.57778	241319	4.57861	349.671	4.57861	242669		4.57917	345.764	4.57917	14912	4.58	345.98	4.58	14478.9			16.491	345.308	4.58083	20834.3
4.59722	345.394	4.59722	42042.8	4.59806	345.237	4.59806	35356		4.59889	346.051	4.59889	85143.5	4.59944	345.83	4.59944	66540.1		4.60028	346.195	4.60028	22405.6	4.60083	346.149	4.60083	19058.3		4.60167	349.724	4.60167	241483	4.6025	349.683	4.6025	242773		4.60306	345.775	4.60306	15015.4	4.60389	346.003	4.60389	14610.7			16.577	345.334	4.60472	20652.9
4.62111	345.412	4.62111	41681.2	4.62194	345.237	4.62194	35694.5		4.62278	346.062	4.62278	85194.7	4.62333	345.848	4.62333	66513.5		4.62417	346.2	4.62417	22526.8	4.62472	346.148	4.62472	19414.9		4.62556	349.739	4.62556	241325	4.62639	349.693	4.62639	242580		4.62694	345.778	4.62694	15027.9	4.62778	346.016	4.62778	14579.3			16.663	345.336	4.62861	22178.7
4.645	345.408	4.645	42033.8	4.64583	345.251	4.64583	35173.4		4.64639	346.066	4.64639	85743.8	4.64722	345.865	4.64722	67341		4.64806	346.211	4.64806	22874.6	4.64889	346.162	4.64889	20900.1		4.64944	349.746	4.64944	241266	4.65028	349.698	4.65028	242572		4.65111	345.799	4.65111	14994.3	4.65167	346.026	4.65167	14528.2			16.749	345.345	4.6525	21438.1
4.66889	345.416	4.66889	42594.1	4.66972	345.258	4.66972	35975.9		4.67028	346.079	4.67028	86613.5	4.67111	345.879	4.67111	67550.4		4.67194	346.231	4.67194	22792.7	4.6725	346.18	4.6725	19720.7		4.67333	349.746	4.67333	241356	4.67417	349.687	4.67417	242678		4.67472	345.799	4.67472	14993.3	4.67556	346.026	4.67556	14740.7			16.834	345.362	4.67611	21610.4
4.69278	345.435	4.69278	42204.8	4.69361	345.259	4.69361	35293.4		4.69417	346.104	4.69417	86598.3	4.695	345.893	4.695	67497.5		4.69583	346.24	4.69583	23414.1	4.69639	346.176	4.69639	18459.8		4.69722	349.757	4.69722	241186	4.69806	349.703	4.69806	242457		4.69861	345.81	4.69861	14726.2	4.69944	346.041	4.69944	14650.9			16.921	345.369	4.70028	22442.3
4.71667	345.444	4.71667	42778.9	4.7175	345.271	4.7175	35666.7		4.71833	346.104	4.71833	87633.3	4.71889	345.902	4.71889	67943.5		4.71972	346.243	4.71972	23748.2	4.72056	346.198	4.72056	18948		4.72111	349.778	4.72111	241265	4.72194	349.709	4.72194	242516		4.72278	345.823	4.72278	14880.8	4.72333	346.045	4.72333	14989.5			17.007	345.376	4.72417	21613.8
4.74056	345.446	4.74056	42801.2	4.74139	345.296	4.74139	36211.9		4.74222	346.111	4.74222	87950.8	4.74278	345.914	4.74278	68049.2		4.74361	346.253	4.74361	23158.9	4.74444	346.199	4.74444	18332.4		4.745	349.773	4.745	241396	4.74583	349.723	4.74583	242706		4.74667	345.836	4.74667	15059.5	4.74722	346.057	4.74722	15001.7			17.093	345.431	4.74806	21862.8
4.76444	345.463	4.76444	43125.3	4.76528	345.279	4.76528	36473.7		4.76611	346.128	4.76611	88276.5	4.76667	345.933	4.76667	68252.9		4.7675	346.262	4.7675	23178.4	4.76833	346.209	4.76833	17844.1		4.76889	349.777	4.76889	241101	4.76972	349.742	4.76972	242288		4.77056	345.842	4.77056	14928	4.77111	346.069	4.77111	14787.4			17.179	345.441	4.77194	21707.3
4.78833	345.458	4.78833	43555.7	4.78917	345.301	4.78917	36960.6		4.78972	346.141	4.78972	89194	4.79056	345.935	4.79056	68803.6		4.79139	346.284	4.79139	23486.9	4.79222	346.23	4.79222	17961.8		4.79278	349.799	4.79278	241241	4.79361	349.745	4.79361	242441		4.79444	345.858	4.79444	14926.1	4.795	346.078	4.795	14865.3			17.265	345.395	4.79583	21528.3
4.81222	345.477	4.81222	43544.8	4.81306	345.318	4.81306	36765.1		4.81389	346.147	4.81389	89334.3	4.81444	345.965	4.81444	68873.2		4.81528	346.299	4.81528	24766	4.81583	346.219	4.81583	18341.2		4.81667	349.809	4.81667	241115	4.8175	349.738	4.8175	242331		4.81806	345.857	4.81806	15011.5	4.81889	346.093	4.81889	14836			17.351	345.428	4.81972	21796.5
4.83611	345.458	4.83611	44069.3	4.83694	345.311	4.83694	37016.2		4.83778	346.169	4.83778	89828.4	4.83833	345.962	4.83833	69577.7		4.83917	346.294	4.83917	24159.7	4.83972	346.232	4.83972	18096		4.84056	349.826	4.84056	241077	4.84139	349.753	4.84139	242312		4.84222	345.857	4.84222	15015.9	4.84278	346.105	4.84278	15034.8			17.437	345.407	4.84361	21501.9
4.86	345.486	4.86	44301.9	4.86083	345.331	4.86083	37186		4.86167	346.165	4.86167	90499.9	4.86222	345.993	4.86222	69941.7		4.86306	346.304	4.86306	24241.3	4.86389	346.241	4.86389	18322.9		4.86444	349.824	4.86444	241179	4.86528	349.764	4.86528	242258		4.86611	345.873	4.86611	15064	4.86667	346.108	4.86667	15161			17.523	345.433	4.8675	21261.2
4.88389	345.495	4.88389	43743.5	4.88472	345.347	4.88472	37043.2		4.88556	346.189	4.88556	90589.1	4.88611	345.987	4.88611	69972.7		4.88694	346.327	4.88694	23554.9	4.88778	346.252	4.88778	19608.4		4.88833	349.836	4.88833	240981	4.88917	349.771	4.88917	242171		4.89	345.896	4.89	15212.2	4.89056	346.121	4.89056	15040			17.609	345.409	4.89139	20265.3
4.90778	345.5	4.90778	44303.1	4.90861	345.339	4.90861	37232		4.90944	346.195	4.90944	91282.8	4.91	345.991	4.91	70485.5		4.91083	346.311	4.91083	25275.3	4.91167	346.267	4.91167	20570.7		4.91222	349.826	4.91222	240915	4.91306	349.78	4.91306	242186		4.91389	345.898	4.91389	15241.4	4.91444	346.139	4.91444	15067.8			17.695	345.453	4.91528	21599.8
4.93167	345.496	4.93167	45251.2	4.9325	345.354	4.9325	37072.8		4.93333	346.214	4.93333	92054.9	4.93389	346.016	4.93389	71275.7		4.93472	346.336	4.93472	26463	4.93556	346.291	4.93556	19858.9		4.93611	349.837	4.93611	241097	4.93694	349.78	4.93694	242255		4.9375	345.92	4.9375	15500.7	4.93833	346.154	4.93833	15229.4			17.781	345.459	4.93917	20775.9
4.95556	345.523	4.95556	45146.1	4.95639	345.386	4.95639	37546.5		4.95722	346.223	4.95722	92052	4.95778	346.018	4.95778	71078.2		4.95861	346.351	4.95861	24636.9	4.95944	346.294	4.95944	20252		4.96	349.848	4.96	240947	4.96083	349.795	4.96083	242151		4.96167	345.915	4.96167	15288.2	4.96222	346.17	4.96222	15217.4			17.867	345.493	4.96306	21323.7
4.97944	345.517	4.97944	45076.9	4.98028	345.366	4.98028	37401		4.98111	346.241	4.98111	92589	4.98167	346.031	4.98167	71241.1		4.9825	346.358	4.9825	24352.7	4.98333	346.305	4.98333	20720.4		4.98389	349.849	4.98389	240900	4.98472	349.798	4.98472	242124		4.98556	345.94	4.98556	15285.6	4.98611	346.172	4.98611	15426.7			17.953	345.461	4.98694	20532.7
5.00333	345.538	5.00333	45316.3	5.00417	345.383	5.00417	37422.3		5.005	346.244	5.005	93284.9	5.00556	346.037	5.00556	71991.1		5.00639	346.351	5.00639	24437.9	5.00722	346.319	5.00722	18906.6		5.00778	349.854	5.00778	241079	5.00861	349.802	5.00861	242124		5.00944	345.942	5.00944	15405.1	5.01	346.179	5.01	15297			18.039	345.48	5.01083	20757.5
5.02722	345.535	5.02722	45421.8	5.02806	345.387	5.02806	38274.7		5.02889	346.267	5.02889	93740.3	5.02944	346.055	5.02944	72355.4		5.03028	346.364	5.03028	24532.9	5.03111	346.322	5.03111	18905.3		5.03167	349.86	5.03167	241052	5.0325	349.818	5.0325	242231		5.03333	345.956	5.03333	15819.8	5.03389	346.188	5.03389	15507			18.125	345.491	5.03472	20937.9
5.05111	345.539	5.05111	45487.8	5.05194	345.417	5.05194	37932.9		5.05278	346.26	5.05278	93899.8	5.05333	346.074	5.05333	72306.8		5.05417	346.375	5.05417	23524.3	5.055	346.334	5.055	18823.2		5.05556	349.861	5.05556	240934	5.05639	349.814	5.05639	242040		5.05694	345.961	5.05694	15406	5.05778	346.194	5.05778	15515.3			18.211	345.484	5.05861	20525.8
5.075	345.543	5.075	45736.2	5.07583	345.407	5.07583	38009.6		5.07667	346.289	5.07667	94692.8	5.07722	346.086	5.07722	72865.4		5.07806	346.397	5.07806	24310.3	5.07889	346.349	5.07889	18157.3		5.07944	349.881	5.07944	240878	5.08028	349.806	5.08028	241996		5.08111	345.972	5.08111	15338.6	5.08167	346.206	5.08167	15476.3			18.297	345.518	5.0825	20101.6
5.09889	345.546	5.09889	46234	5.09972	345.421	5.09972	37957.1		5.10056	346.292	5.10056	95496.8	5.10111	346.094	5.10111	73506.7		5.10194	346.407	5.10194	23304.8	5.10278	346.358	5.10278	18444.8		5.10333	349.878	5.10333	241016	5.10417	349.805	5.10417	242157		5.105	345.976	5.105	15437.9	5.10556	346.216	5.10556	15747.3			18.383	345.534	5.10639	20726
5.12278	345.567	5.12278	45919.1	5.12361	345.429	5.12361	37841.1		5.12444	346.296	5.12444	95963	5.125	346.104	5.125	74102.5		5.12583	346.412	5.12583	22856.2	5.12667	346.366	5.12667	19548.1		5.12722	349.871	5.12722	241020	5.12806	349.814	5.12806	242121		5.12889	345.986	5.12889	15535.1	5.12944	346.218	5.12944	15804.8			18.469	345.553	5.13028	21055.8
5.14667	345.57	5.14667	45977.9	5.1475	345.431	5.1475	38508.1		5.14833	346.326	5.14833	95925	5.14889	346.119	5.14889	74067.8		5.14972	346.411	5.14972	22253.6	5.15056	346.377	5.15056	19608.9		5.15111	349.887	5.15111	240899	5.15194	349.827	5.15194	241985		5.1525	345.995	5.1525	15342.1	5.15333	346.228	5.15333	15906.4			18.555	345.577	5.15417	21022.2
5.17056	345.571	5.17056	46417	5.17139	345.438	5.17139	39042.2		5.17222	346.327	5.17222	96689.8	5.17278	346.114	5.17278	74287.3		5.17361	346.421	5.17361	21856.5	5.17444	346.396	5.17444	19935.5		5.175	349.898	5.175	240819	5.17583	349.842	5.17583	241941		5.17667	346.004	5.17667	15511.4	5.17722	346.259	5.17722	15943.2			18.641	345.55	5.17806	20533
5.19444	345.579	5.19444	46619.3	5.19528	345.449	5.19528	38971.7		5.19611	346.334	5.19611	97219.1	5.19667	346.148	5.19667	74732.5		5.1975	346.424	5.1975	21942.2	5.19833	346.402	5.19833	19898.4		5.19889	349.918	5.19889	240872	5.19972	349.823	5.19972	241933		5.20056	346.017	5.20056	15616.5	5.20111	346.265	5.20111	16015.1			18.727	345.558	5.20194	20878.1
5.21833	345.596	5.21833	46433.8	5.21917	345.466	5.21917	39366.1		5.22	346.354	5.22	96884.1	5.22056	346.15	5.22056	75007		5.22139	346.44	5.22139	21801.4	5.22222	346.403	5.22222	19393.5		5.22278	349.918	5.22278	240814	5.22361	349.833	5.22361	241913		5.22444	346.037	5.22444	15734.3	5.225	346.271	5.225	16169			18.813	345.576	5.22583	22139.5
5.24222	345.61	5.24222	46437.2	5.24306	345.466	5.24306	38722.9		5.24389	346.369	5.24389	97159.4	5.24444	346.17	5.24444	75011		5.24528	346.438	5.24528	21575.3	5.24611	346.408	5.24611	20129.8		5.24667	349.915	5.24667	240685	5.2475	349.844	5.2475	241695		5.24833	346.018	5.24833	15768.2	5.24889	346.281	5.24889	15941.7			18.899	345.594	5.24972	21666.6
5.26611	345.584	5.26611	46896.8	5.26694	345.48	5.26694	38782		5.26778	346.368	5.26778	98182.4	5.26833	346.166	5.26833	75363.8		5.26917	346.464	5.26917	21181.9	5.27	346.418	5.27	19559.8		5.27056	349.93	5.27056	240789	5.27139	349.853	5.27139	241772		5.27222	346.054	5.27222	15889.5	5.27278	346.288	5.27278	16049.2			18.985	345.599	5.27361	20266.4
5.29	345.615	5.29	47247.1	5.29083	345.488	5.29083	38813.9		5.29167	346.372	5.29167	99194.2	5.29222	346.19	5.29222	76513.9		5.29306	346.478	5.29306	21508.4	5.29389	346.422	5.29389	19890		5.29444	349.94	5.29444	240815	5.29528	349.87	5.29528	241834		5.29583	346.056	5.29583	15838	5.29667	346.3	5.29667	16287.2			19.071	345.62	5.2975	20880.2
5.31389	345.61	5.31389	46613.8	5.31472	345.49	5.31472	38521.3		5.31556	346.388	5.31556	99139.4	5.31611	346.188	5.31611	76147		5.31694	346.473	5.31694	22015.7	5.31778	346.432	5.31778	19580.2		5.31833	349.939	5.31833	240727	5.31917	349.876	5.31917	241737		5.32	346.065	5.32	15708.5	5.32056	346.31	5.32056	16390.3			19.157	345.605	5.32139	20350.7
5.33778	345.616	5.33778	47118.7	5.33861	345.497	5.33861	38561.1		5.33944	346.407	5.33944	99786.2	5.34	346.205	5.34	77177.1		5.34083	346.483	5.34083	21435.3	5.34167	346.446	5.34167	19260.5		5.34222	349.934	5.34222	240751	5.34306	349.865	5.34306	241723		5.34389	346.077	5.34389	16031.3	5.34444	346.325	5.34444	16395.4			19.243	345.617	5.34528	22057.7
5.36167	345.644	5.36167	47141.5	5.3625	345.5	5.3625	39664.9		5.36333	346.406	5.36333	100731	5.36389	346.211	5.36389	78284.2		5.36472	346.506	5.36472	21449.5	5.36556	346.444	5.36556	18609.4		5.36611	349.941	5.36611	240923	5.36694	349.885	5.36694	241966		5.36778	346.104	5.36778	15993.9	5.36833	346.333	5.36833	16381.3			19.329	345.647	5.36917	20805.8
5.38556	345.642	5.38556	46856.8	5.38639	345.518	5.38639	39248.6		5.38722	346.43	5.38722	100330	5.38778	346.245	5.38778	77911.3		5.38861	346.515	5.38861	21121.6	5.38944	346.469	5.38944	18445.9		5.39	349.961	5.39	240614	5.39083	349.887	5.39083	241612		5.39167	346.099	5.39167	15779.1	5.39222	346.347	5.39222	16426.9			19.415	345.627	5.39306	19822.6
5.40944	345.649	5.40944	47256.6	5.41028	345.526	5.41028	39448.7		5.41111	346.447	5.41111	100689	5.41167	346.239	5.41167	78037.2		5.4125	346.515	5.4125	21473.2	5.41333	346.492	5.41333	18903.4		5.41389	349.968	5.41389	240642	5.41472	349.9	5.41472	241535		5.41556	346.124	5.41556	15839.3	5.41639	346.357	5.41639	16337.6			19.501	345.641	5.41694	20422
5.43333	345.665	5.43333	47358.8	5.43417	345.532	5.43417	39900		5.435	346.439	5.435	101672	5.43583	346.248	5.43583	79052.7		5.43639	346.53	5.43639	21995.2	5.43722	346.484	5.43722	19975.3		5.43806	348.947	5.43806	236588	5.43861	349.888	5.43861	241607		5.43944	346.13	5.43944	16038.7	5.44	346.368	5.44	16527			19.587	345.652	5.44083	20193.2
5.45722	345.658	5.45722	47273.2	5.45806	345.541	5.45806	39314.3		5.45889	346.46	5.45889	101342	5.45944	346.246	5.45944	78768.3		5.46028	346.545	5.46028	22128.8	5.46111	346.51	5.46111	19949.2		5.46167	348.693	5.46167	241326	5.4625	349.902	5.4625	241561		5.46333	346.142	5.46333	15953.7	5.46389	346.369	5.46389	16372.5			19.673	345.645	5.46472	19846.6
5.48111	345.666	5.48111	47829.3	5.48194	345.539	5.48194	39804.6		5.48278	346.469	5.48278	102733	5.48333	346.262	5.48333	79617.1		5.48417	346.554	5.48417	21638	5.485	346.499	5.485	19057.8		5.48556	348.761	5.48556	242184	5.48639	349.903	5.48639	241673		5.48722	346.145	5.48722	15938.6	5.48778	346.387	5.48778	16540.1			19.759	345.502	5.48861	15896.3
5.505	345.68	5.505	47252	5.50583	345.549	5.50583	39527.7		5.50667	346.477	5.50667	102327	5.50722	346.269	5.50722	79344.2		5.50806	346.565	5.50806	21641.4	5.50889	346.528	5.50889	19744.3		5.50944	348.72	5.50944	243181	5.51028	349.919	5.51028	241474		5.51111	346.163	5.51111	16023.9	5.51167	346.386	5.51167	16625.1			19.845	345.531	5.5125	17182.6
5.52889	345.695	5.52889	47998.8	5.52972	345.549	5.52972	39993.4		5.53056	346.481	5.53056	103693	5.53139	346.272	5.53139	80625.1		5.53194	346.581	5.53194	21731.2	5.53278	346.529	5.53278	19537.6		5.53361	348.657	5.53361	246063	5.53417	349.929	5.53417	241689		5.535	346.165	5.535	16133.2	5.53556	346.408	5.53556	16732.4			19.931	345.544	5.53639	17841.7
5.55278	345.706	5.55278	47770.3	5.55361	345.577	5.55361	40563.9		5.55444	346.494	5.55444	103891	5.555	346.298	5.555	80392.8		5.55583	346.604	5.55583	21474.2	5.55667	346.54	5.55667	19349.5		5.55722	348.625	5.55722	249715	5.55806	349.903	5.55806	241539		5.55889	346.178	5.55889	16161.5	5.55944	346.411	5.55944	16632.5			20.017	345.601	5.56028	18684.7
5.57667	345.712	5.57667	48077.8	5.5775	345.566	5.5775	39923.4		5.57833	346.513	5.57833	104948	5.57889	346.308	5.57889	81336.7		5.57972	346.613	5.57972	21516.2	5.58056	346.536	5.58056	19310.4		5.58111	348.572	5.58111	253704	5.58194	349.919	5.58194	241731		5.58278	346.183	5.58278	16399	5.58333	346.429	5.58333	16937.4			20.103	345.645	5.58417	19861
5.60056	345.709	5.60056	47848.7	5.60139	345.58	5.60139	39858.5		5.60222	346.532	5.60222	104867	5.60278	346.316	5.60278	81410.6		5.60361	346.633	5.60361	21498.5	5.60444	346.562	5.60444	20102.4		5.605	348.495	5.605	256288	5.60583	349.934	5.60583	241544		5.60667	346.191	5.60667	16340.9	5.60722	346.424	5.60722	16755.7			20.189	345.692	5.60806	19735.5
5.62444	345.72	5.62444	48113.7	5.62528	345.592	5.62528	40326.4		5.62611	346.54	5.62611	104801	5.62667	346.334	5.62667	81929.9		5.6275	346.629	5.6275	21583.5	5.62833	346.577	5.62833	19457.1		5.62889	348.467	5.62889	259355	5.62972	349.942	5.62972	241416		5.63056	346.203	5.63056	16037.6	5.63111	346.445	5.63111	17036.3			20.275	345.723	5.63194	20973
5.64833	345.729	5.64833	48154.5	5.64917	345.602	5.64917	40315.8		5.65	346.546	5.65	106081	5.65083	346.346	5.65083	82705.9		5.65139	346.657	5.65139	21123.7	5.65222	346.574	5.65222	20333.1		5.65306	348.432	5.65306	263145	5.65361	349.949	5.65361	241498		5.65444	346.225	5.65444	16205.2	5.65528	346.462	5.65528	16995.9			20.361	345.72	5.65583	22487
5.67222	345.74	5.67222	47893	5.67306	345.599	5.67306	40147.2		5.67389	346.558	5.67389	105728	5.67444	346.355	5.67444	82334.6		5.67528	346.664	5.67528	21406.6	5.67611	346.581	5.67611	19919.4		5.67667	348.436	5.67667	264508	5.6775	349.954	5.6775	241350		5.67833	346.218	5.67833	16225.6	5.67889	346.479	5.67889	17161.9			20.447	345.688	5.67972	22392.4
5.69639	345.753	5.69639	47784.4	5.69694	345.605	5.69694	39793.5		5.69778	346.566	5.69778	106034	5.69833	346.357	5.69833	82917.4		5.69917	346.666	5.69917	20988.7	5.7	346.598	5.7	19949.9		5.70056	348.51	5.70056	265375	5.70139	349.951	5.70139	241383		5.70222	346.247	5.70222	16374.9	5.70278	346.484	5.70278	17119.6			20.533	345.6	5.70361	22268.5
5.72028	345.758	5.72028	48426.7	5.72083	345.637	5.72083	40069.5		5.72167	346.569	5.72167	106836	5.72222	346.378	5.72222	83200.4		5.72306	346.678	5.72306	21595.2	5.72389	346.612	5.72389	20206.2		5.72444	348.581	5.72444	264945	5.72528	349.956	5.72528	241307		5.72611	346.253	5.72611	16356.8	5.72667	346.485	5.72667	17252.8			20.619	345.447	5.7275	20660.9
5.74417	345.769	5.74417	47928.8	5.74472	345.628	5.74472	40175.2		5.74556	346.573	5.74556	107008	5.74611	346.381	5.74611	83611.5		5.74694	346.709	5.74694	21498	5.74778	346.644	5.74778	20368.9		5.74833	348.693	5.74833	263967	5.74917	349.96	5.74917	241201		5.75	346.259	5.75	16416.5	5.75056	346.495	5.75056	17116.7			20.705	345.306	5.75139	20377.3
5.76806	345.775	5.76806	47950.6	5.76861	345.648	5.76861	40738.5		5.76944	346.608	5.76944	108019	5.77028	346.39	5.77028	84780.4		5.77083	346.734	5.77083	21189.4	5.77167	346.63	5.77167	20475.2		5.7725	348.795	5.7725	262843	5.77306	349.958	5.77306	241354		5.77389	346.283	5.77389	16349.8	5.77444	346.506	5.77444	17414.9			20.791	345.265	5.77528	21040.9
5.79194	345.796	5.79194	48284.1	5.7925	345.653	5.7925	40294.6		5.79333	346.617	5.79333	108087	5.79389	346.401	5.79389	84688.2		5.79472	346.738	5.79472	20897.4	5.79556	346.636	5.79556	20811		5.79611	348.844	5.79611	259715	5.79694	349.971	5.79694	241246		5.79778	346.289	5.79778	16383.6	5.79833	346.515	5.79833	17356.6			20.877	345.22	5.79917	20926
5.81583	345.788	5.81583	48382.7	5.81639	345.662	5.81639	40528		5.81722	346.611	5.81722	108832	5.81778	346.399	5.81778	85632.9		5.81861	346.738	5.81861	21081.4	5.81944	346.662	5.81944	20392.3		5.82	348.814	5.82	258070	5.82083	349.969	5.82083	241307		5.82167	346.291	5.82167	16327	5.82222	346.541	5.82222	17351.4			20.963	345.187	5.82306	19395.2
5.83972	345.811	5.83972	48202.8	5.84028	345.669	5.84028	40356.7		5.84111	346.626	5.84111	108748	5.84194	346.429	5.84194	85426.9		5.8425	346.759	5.8425	21112	5.84333	346.657	5.84333	19671.2		5.84417	348.724	5.84417	255211	5.84472	349.963	5.84472	241193		5.84556	346.299	5.84556	16422.2	5.84611	346.524	5.84611	17223.4			21.049	345.251	5.84694	20455.8
5.86361	345.83	5.86361	48675.6	5.86417	345.664	5.86417	40591.1		5.865	346.639	5.865	109744	5.86583	346.429	5.86583	86450.7		5.86639	346.785	5.86639	21085.5	5.86722	346.67	5.86722	19951.3		5.86806	348.582	5.86806	254472	5.86861	349.968	5.86861	241292		5.86944	346.33	5.86944	16447.9	5.87028	346.535	5.87028	17483.3			21.135	345.275	5.87083	17100.1
5.8875	345.821	5.8875	48262.5	5.88806	345.681	5.88806	40857		5.88889	346.664	5.88889	109433	5.88972	346.443	5.88972	86558.8		5.89028	346.781	5.89028	20836.6	5.89111	346.69	5.89111	19856.7		5.89194	348.477	5.89194	252095	5.8925	349.979	5.8925	241001		5.89333	346.337	5.89333	16293.5	5.89417	346.55	5.89417	17473.2			21.221	345.287	5.89472	16714.8
5.91139	345.848	5.91139	48088.8	5.91194	345.699	5.91194	40756.3		5.91278	346.659	5.91278	110099	5.91333	346.44	5.91333	87062.4		5.91417	346.798	5.91417	20959.3	5.915	346.693	5.915	19802.4		5.91556	348.452	5.91556	251868	5.91639	349.973	5.91639	241066		5.91722	346.358	5.91722	16324.5	5.91778	346.565	5.91778	17373			21.307	345.341	5.91861	16308.4
5.93528	345.861	5.93528	48325.1	5.93583	345.705	5.93583	40577.7		5.93667	346.667	5.93667	110556	5.9375	346.472	5.9375	87287.3		5.93806	346.817	5.93806	20798.3	5.93889	346.684	5.93889	20069.6		5.93944	348.475	5.93944	250942	5.94028	349.965	5.94028	241079		5.94111	346.367	5.94111	16561.3	5.94167	346.568	5.94167	17505.5			21.393	345.403	5.9425	16385.1
5.95917	345.859	5.95917	48098.3	5.95972	345.714	5.95972	40683.3		5.96056	346.697	5.96056	111001	5.96139	346.463	5.96139	87926.2		5.96194	346.814	5.96194	20658.5	5.96278	346.717	5.96278	20134.1		5.96361	348.548	5.96361	249884	5.96417	349.993	5.96417	241054		5.965	346.373	5.965	16507.8	5.96556	346.594	5.96556	17565.2			21.479	345.475	5.96639	17385.4
5.98306	345.869	5.98306	48411.5	5.98361	345.719	5.98361	41090.7		5.98444	346.692	5.98444	112062	5.98528	346.466	5.98528	88864.6		5.98583	346.832	5.98583	20766.4	5.98667	346.716	5.98667	19889.4		5.9875	348.596	5.9875	249465	5.98806	349.987	5.98806	241359		5.98889	346.372	5.98889	16666.9	5.98944	346.6	5.98944	17926.5			21.565	345.523	5.99028	18194.5
6.00694	345.883	6.00694	48754.1	6.0075	345.723	6.0075	41382		6.00833	346.698	6.00833	112114	6.00917	346.481	6.00917	89214.1		6.00972	346.843	6.00972	20519.4	6.01056	346.723	6.01056	20293.7		6.01111	348.631	6.01111	246877	6.01194	349.998	6.01194	241110		6.01278	346.406	6.01278	16659.9	6.01333	346.624	6.01333	17722.5			21.651	345.594	6.01417	18428.1
6.03083	345.897	6.03083	48902.4	6.03139	345.744	6.03139	41761.6		6.03222	346.71	6.03222	112729	6.03306	346.51	6.03306	89546.4		6.03361	346.856	6.03361	20312.2	6.03444	346.736	6.03444	20508.5		6.035	348.668	6.035	245631	6.03583	350.007	6.03583	241089		6.03667	346.392	6.03667	16748.7	6.03722	346.621	6.03722	17698.9			21.737	345.66	6.03806	19236.7
6.05472	345.898	6.05472	48563.7	6.05528	345.753	6.05528	41601.4		6.05611	346.717	6.05611	113512	6.05694	346.515	6.05694	90428.1		6.0575	346.875	6.0575	20464.5	6.05833	346.752	6.05833	20554		6.05889	348.721	6.05889	245184	6.05972	349.993	6.05972	241093		6.06056	346.415	6.06056	16851.2	6.06111	346.635	6.06111	17909			21.823	345.708	6.06194	20006.2
6.07861	345.91	6.07861	48307.8	6.07917	345.754	6.07917	41348.1		6.08	346.738	6.08	113282	6.08083	346.519	6.08083	90255.9		6.08139	346.889	6.08139	20671.2	6.08222	346.76	6.08222	20805.6		6.08306	348.755	6.08306	244298	6.08361	349.993	6.08361	240995		6.08444	346.409	6.08444	16623.2	6.08528	346.661	6.08528	17918.8			21.909	345.755	6.08583	19919.5
6.1025	345.923	6.1025	48392.1	6.10306	345.764	6.10306	41512.4		6.10389	346.726	6.10389	113409	6.10472	346.529	6.10472	90391.1		6.10528	346.884	6.10528	20567.4	6.10611	346.773	6.10611	20399.1		6.10694	348.785	6.10694	243970	6.1075	349.997	6.1075	241017		6.10833	346.44	6.10833	16620.9	6.10917	346.661	6.10917	18093.8			21.995	345.779	6.10972	21805.8
6.12639	345.931	6.12639	48879.9	6.12694	345.772	6.12694	41583.2		6.12778	346.753	6.12778	114347	6.12861	346.544	6.12861	91268.3		6.12917	346.908	6.12917	21025.4	6.13	346.774	6.13	20237		6.13083	348.822	6.13083	243906	6.13139	350.009	6.13139	241065		6.13222	346.444	6.13222	16742.7	6.13278	346.653	6.13278	18044.3			22.081	345.827	6.13361	21568.9
6.15028	345.952	6.15028	48839.5	6.15083	345.796	6.15083	41263.8		6.15167	346.763	6.15167	114650	6.1525	346.546	6.1525	91438.9		6.15306	346.917	6.15306	20803.8	6.15389	346.784	6.15389	20062.5		6.15472	348.816	6.15472	243580	6.15528	350.013	6.15528	241052		6.15611	346.448	6.15611	16577.5	6.15667	346.694	6.15667	18265.5			22.167	345.857	6.1575	21949.3
6.17417	345.966	6.17417	48885	6.17472	345.815	6.17472	41329.8		6.17556	346.79	6.17556	115125	6.17639	346.565	6.17639	91915.4		6.17694	346.93	6.17694	20785.2	6.17778	346.782	6.17778	19888.9		6.17861	348.847	6.17861	243400	6.17917	350.023	6.17917	240982		6.18	346.471	6.18	16910.6	6.18083	346.681	6.18083	18158.2			22.253	345.876	6.18139	21750
6.19806	345.955	6.19806	49423.2	6.19861	345.813	6.19861	41931.2		6.19944	346.774	6.19944	115774	6.20028	346.567	6.20028	92703.7		6.20083	346.939	6.20083	20901	6.20167	346.818	6.20167	20765.6		6.2025	348.861	6.2025	243515	6.20306	350.016	6.20306	241063		6.20389	346.475	6.20389	16943.2	6.20472	346.692	6.20472	18364			22.339	345.874	6.20528	22130.5
6.22194	345.975	6.22194	49188.1	6.2225	345.824	6.2225	41517.4		6.22333	346.79	6.22333	115757	6.22417	346.568	6.22417	92502		6.22472	346.949	6.22472	20977.7	6.22556	346.815	6.22556	20036.1		6.22639	348.887	6.22639	243141	6.22694	350.019	6.22694	240975		6.22778	346.489	6.22778	16742.5	6.22861	346.712	6.22861	18210.5			22.425	345.859	6.22917	22033.3
6.24583	345.974	6.24583	49223.9	6.24639	345.84	6.24639	41348.5		6.24722	346.797	6.24722	115892	6.24806	346.578	6.24806	92948.6		6.24861	346.967	6.24861	20692.6	6.24944	346.831	6.24944	20094.5		6.25028	348.898	6.25028	242970	6.25083	350.035	6.25083	240786		6.25167	346.503	6.25167	16731.3	6.2525	346.716	6.2525	18124.3			22.511	345.92	6.25306	22641.7
6.26972	345.998	6.26972	49135.5	6.27028	345.845	6.27028	41784.8		6.27111	346.809	6.27111	117282	6.27194	346.59	6.27194	94269.2		6.2725	346.965	6.2725	20924.4	6.27333	346.848	6.27333	20586.6		6.27417	348.916	6.27417	242909	6.27472	350.018	6.27472	240966		6.27556	346.526	6.27556	16843.7	6.27611	346.729	6.27611	18339.2			22.597	345.899	6.27694	22682.8
6.29361	346.013	6.29361	49035.9	6.29417	345.84	6.29417	41747.8		6.295	346.823	6.295	117141	6.29583	346.614	6.29583	94591.4		6.29639	346.991	6.29639	21045.8	6.29722	346.854	6.29722	20936.5		6.29806	348.935	6.29806	242851	6.29861	350.039	6.29861	240961		6.29944	346.518	6.29944	16925.1	6.30028	346.761	6.30028	18367.5			22.683	345.938	6.30083	22445.1
6.3175	346.03	6.3175	49264.8	6.31806	345.863	6.31806	41829		6.31889	346.83	6.31889	117455	6.31972	346.617	6.31972	94912.9		6.32028	346.988	6.32028	21224.7	6.32111	346.86	6.32111	20808.2		6.32194	348.96	6.32194	242634	6.3225	350.031	6.3225	240860		6.32333	346.536	6.32333	16913.1	6.32417	346.759	6.32417	18387.2			22.769	345.942	6.32472	22215.9
6.34139	346.028	6.34139	49683.2	6.34194	345.871	6.34194	41997		6.34278	346.834	6.34278	118020	6.34361	346.634	6.34361	95461		6.34417	347.004	6.34417	21065.7	6.345	346.868	6.345	20732.5		6.34556	348.987	6.34556	242671	6.34639	350.041	6.34639	240808		6.34722	346.545	6.34722	17228.9	6.34778	346.763	6.34778	18636.2			22.855	345.918	6.34861	22360
6.36528	346.029	6.36528	49664.8	6.36583	345.883	6.36583	42381.4		6.36667	346.848	6.36667	118426	6.3675	346.62	6.3675	96116.8		6.36806	347.009	6.36806	20923.9	6.36889	346.878	6.36889	20662.8		6.36972	349.034	6.36972	242559	6.37028	350.036	6.37028	240791		6.37111	346.576	6.37111	17158.9	6.37194	346.769	6.37194	18893.5			22.941	345.944	6.3725	22368.8
6.38917	346.052	6.38917	49482.8	6.38972	345.892	6.38972	42187		6.39056	346.859	6.39056	118308	6.39139	346.653	6.39139	96202.8		6.39194	347.026	6.39194	21345.2	6.39278	346.883	6.39278	20595.1		6.39361	349.038	6.39361	242415	6.39417	350.036	6.39417	240697		6.395	346.561	6.395	17229.2	6.39583	346.771	6.39583	18421.9			23.027	345.947	6.39639	23429.7
6.41306	346.08	6.41306	49641.2	6.41361	345.911	6.41361	42398.7		6.41444	346.865	6.41444	119641	6.41528	346.653	6.41528	97455.2		6.41583	347.023	6.41583	21293.7	6.41667	346.902	6.41667	20620.4		6.4175	349.055	6.4175	242523	6.41806	350.044	6.41806	240842		6.41889	346.574	6.41889	17257.3	6.41972	346.802	6.41972	18575.1			23.113	345.97	6.42028	22707.8
6.43694	346.071	6.43694	49629.5	6.4375	345.918	6.4375	42362.7		6.43833	346.878	6.43833	119494	6.43917	346.664	6.43917	97660.1		6.43972	347.049	6.43972	21264.4	6.44056	346.914	6.44056	20810.5		6.44139	349.095	6.44139	242375	6.44194	349.026	6.44194	241286		6.44278	346.594	6.44278	17273.9	6.44333	346.802	6.44333	18637.7			23.199	345.978	6.44417	22326.4
6.46083	346.078	6.46083	49309.9	6.46139	345.932	6.46139	42331.8		6.46222	346.872	6.46222	119427	6.46306	346.676	6.46306	97544		6.46361	347.044	6.46361	21030.7	6.46444	346.921	6.46444	20739.5		6.46528	349.114	6.46528	242212	6.46583	348.987	6.46583	242843		6.46667	346.606	6.46667	17294.8	6.4675	346.808	6.4675	18801.2			23.285	345.989	6.46806	22407.5
6.48472	346.086	6.48472	49483.4	6.48528	345.927	6.48528	42289.3		6.48611	346.894	6.48611	119898	6.48694	346.694	6.48694	98287.5		6.4875	347.055	6.4875	21001.9	6.48833	346.916	6.48833	20752.1		6.48917	349.138	6.48917	242256	6.48972	348.866	6.48972	245614		6.49056	346.619	6.49056	17358.4	6.49139	346.815	6.49139	18821.3			23.371	345.966	6.49194	22426.2
6.50861	346.106	6.50861	49792.7	6.50917	345.965	6.50917	42312.8		6.51	346.92	6.51	120311	6.51083	346.697	6.51083	98679.8		6.51139	347.082	6.51139	21106.7	6.51222	346.943	6.51222	20482.2		6.51278	349.157	6.51278	242179	6.51361	348.764	6.51361	250521		6.51444	346.638	6.51444	17386.3	6.515	346.822	6.515	18859.6			23.457	346.009	6.51583	23117.6
6.5325	346.123	6.5325	49974.6	6.53306	345.954	6.53306	42828.3		6.53389	346.914	6.53389	121251	6.53472	346.696	6.53472	99646.3		6.53528	347.079	6.53528	21165	6.53611	346.95	6.53611	20801.8		6.53694	349.166	6.53694	242149	6.5375	348.739	6.5375	255573		6.53833	346.636	6.53833	17425.1	6.53917	346.791	6.53917	18810.9			23.543	345.975	6.53972	23281.4
6.55639	346.135	6.55639	49988.2	6.55694	345.974	6.55694	42806.4		6.55778	346.93	6.55778	121765	6.55861	346.727	6.55861	100154		6.55917	347.1	6.55917	21344.1	6.56	346.953	6.56	20801.1		6.56083	349.199	6.56083	242261	6.56139	348.643	6.56139	261314		6.56222	346.643	6.56222	17531.6	6.56306	346.851	6.56306	19015.5			23.629	345.999	6.56361	23139.6
6.58028	346.122	6.58028	49933	6.58083	345.975	6.58083	42820.3		6.58167	346.939	6.58167	121667	6.5825	346.717	6.5825	100130		6.58306	347.112	6.58306	21138.4	6.58389	346.971	6.58389	20945.5		6.58472	349.231	6.58472	242114	6.58528	348.498	6.58528	266745		6.58611	346.653	6.58611	17371.6	6.58694	346.864	6.58694	18858.1			23.715	346.002	6.5875	23439.5
6.60417	346.156	6.60417	49757.3	6.60472	345.991	6.60472	42554.2		6.60556	346.939	6.60556	122141	6.60639	346.724	6.60639	100790		6.60694	347.111	6.60694	21215.5	6.60778	346.98	6.60778	21157		6.60861	349.272	6.60861	241877	6.60917	348.279	6.60917	269419		6.61	346.667	6.61	17555.6	6.61083	346.872	6.61083	19171.7			23.801	346.011	6.61139	24322.2
6.62806	346.169	6.62806	50363.9	6.62861	346.008	6.62861	42775.3		6.62944	346.955	6.62944	122630	6.63028	346.733	6.63028	101085		6.63083	347.113	6.63083	21205.5	6.63167	346.982	6.63167	21162.4		6.6325	349.272	6.6325	241875	6.63306	348.186	6.63306	264034		6.63389	346.674	6.63389	17642.1	6.63472	346.876	6.63472	19311.5			23.887	346.012	6.63528	23813.3
6.65194	346.17	6.65194	50577.5	6.6525	346.015	6.6525	42652.7		6.65333	346.967	6.65333	122831	6.65417	346.769	6.65417	101881		6.65472	347.12	6.65472	21285.9	6.65556	346.993	6.65556	21170.7		6.65639	349.302	6.65639	241908	6.65694	348.348	6.65694	258576		6.65778	346.685	6.65778	17608.6	6.65861	346.888	6.65861	18912.4			23.973	346.037	6.65917	25059.6
6.67583	346.192	6.67583	50635	6.67639	346.029	6.67639	43171.8		6.67722	346.975	6.67722	123503	6.67806	346.768	6.67806	102321		6.67861	347.135	6.67861	21472	6.67944	347.017	6.67944	21272.5		6.68028	349.314	6.68028	241937	6.68083	348.502	6.68083	256854		6.68167	346.685	6.68167	17604.4	6.6825	346.92	6.6825	19230.6			24.059	346.031	6.68306	25346
6.69972	346.189	6.69972	50884.1	6.70028	346.031	6.70028	43137		6.70111	346.983	6.70111	124381	6.70194	346.759	6.70194	102994		6.7025	347.154	6.7025	21652.7	6.70333	347.014	6.70333	21366.9		6.70417	349.352	6.70417	241864	6.70472	348.63	6.70472	257013		6.70556	346.709	6.70556	17685.4	6.70639	346.897	6.70639	19085.6			24.145	346.043	6.70694	25418
6.72361	346.215	6.72361	50890.9	6.72417	346.034	6.72417	43337.3		6.725	346.983	6.725	124499	6.72583	346.784	6.72583	103418		6.72667	347.159	6.72667	21442.4	6.72722	347.014	6.72722	21326.5		6.72806	349.375	6.72806	241848	6.72889	348.766	6.72889	256665		6.72944	346.725	6.72944	17573.1	6.73028	346.92	6.73028	19207.5			24.232	346.035	6.73111	26306.4
6.7475	346.219	6.7475	50722.3	6.74806	346.064	6.74806	43360.3		6.74889	347.002	6.74889	125336	6.74972	346.776	6.74972	104321		6.75028	347.161	6.75028	21602.5	6.75111	347.041	6.75111	21502.8		6.75194	349.392	6.75194	241808	6.7525	348.93	6.7525	256048		6.75333	346.744	6.75333	17927.9	6.75417	346.934	6.75417	19164.8			24.318	346.051	6.755	25089.5
6.77139	346.231	6.77139	51046.2	6.77222	346.06	6.77222	43323.6		6.77278	347.011	6.77278	125722	6.77361	346.8	6.77361	104742		6.77444	347.184	6.77444	21583.1	6.775	347.044	6.775	21631		6.77583	349.409	6.77583	241687	6.77667	349.108	6.77667	254680		6.77722	346.75	6.77722	17756.6	6.77806	346.94	6.77806	19398.5			24.404	346.06	6.77889	25310.7
6.79528	346.247	6.79528	51420.6	6.79583	346.094	6.79583	43559.4		6.79667	347.023	6.79667	126359	6.7975	346.8	6.7975	105357		6.79806	347.185	6.79806	21836.3	6.79889	347.058	6.79889	21348.4		6.79972	349.433	6.79972	241792	6.80028	349.325	6.80028	253294		6.80111	346.754	6.80111	18039.6	6.80194	346.949	6.80194	19485.2			24.489	346.086	6.8025	24207.7
6.81917	346.256	6.81917	51463.5	6.81972	346.098	6.81972	43727.6		6.82056	347.02	6.82056	126928	6.82139	346.82	6.82139	105944		6.82194	347.193	6.82194	21795.9	6.82278	347.076	6.82278	21327.4		6.82361	349.471	6.82361	241743	6.82417	349.457	6.82417	251177		6.825	346.773	6.825	18068.3	6.82583	346.959	6.82583	19488.3			24.575	346.094	6.82639	24217.5
6.84306	346.269	6.84306	51443	6.84389	346.104	6.84389	43849.8		6.84444	347.033	6.84444	127576	6.84528	346.824	6.84528	106936		6.84611	347.216	6.84611	21869	6.84667	347.074	6.84667	21464.3		6.8475	349.485	6.8475	241900	6.84833	349.546	6.84833	249557		6.84889	346.766	6.84889	18081.9	6.84972	346.979	6.84972	19461.8			24.661	346.085	6.85028	24208.3
6.86694	346.272	6.86694	51868.2	6.86778	346.115	6.86778	43968.3		6.86833	347.035	6.86833	127946	6.86917	346.812	6.86917	107091		6.86972	347.205	6.86972	21865.1	6.87056	347.073	6.87056	21558.2		6.87139	349.525	6.87139	241595	6.87194	349.539	6.87194	247748		6.87278	346.795	6.87278	18048.8	6.87361	347	6.87361	19476.5			24.747	346.099	6.87417	24307.8
6.89083	346.283	6.89083	51609.7	6.89167	346.131	6.89167	44136.6		6.89222	347.063	6.89222	128211	6.89306	346.839	6.89306	108105		6.89389	347.223	6.89389	21874.7	6.89444	347.09	6.89444	21345.2		6.89528	349.516	6.89528	241663	6.89583	349.451	6.89583	246748		6.89667	346.811	6.89667	18122.5	6.8975	346.994	6.8975	19603.5			24.833	346.119	6.89806	24531.7
6.91472	346.287	6.91472	51987.3	6.91556	346.143	6.91556	44478.6		6.91611	347.066	6.91611	128788	6.91694	346.851	6.91694	108827		6.91778	347.237	6.91778	22114.1	6.91833	347.095	6.91833	21747.5		6.91917	349.558	6.91917	241615	6.92	349.356	6.92	246182		6.92056	346.817	6.92056	18179.2	6.92139	346.993	6.92139	19530.1			24.92	346.097	6.92222	24602.5
6.93861	346.309	6.93861	52059	6.93944	346.151	6.93944	44396.9		6.94	347.073	6.94	129292	6.94083	346.85	6.94083	109182		6.94139	347.246	6.94139	22062	6.94222	347.108	6.94222	21542.4		6.94306	349.572	6.94306	241673	6.94361	349.244	6.94361	245564		6.94444	346.821	6.94444	18366.5	6.94528	347.019	6.94528	19937.5			25.005	346.117	6.94583	24414.1
6.9625	346.313	6.9625	52223.2	6.96333	346.159	6.96333	44404.2		6.96389	347.077	6.96389	129962	6.96472	346.882	6.96472	110156		6.96556	347.256	6.96556	22121.3	6.96611	347.108	6.96611	22028.5		6.96694	349.583	6.96694	241618	6.96778	349.169	6.96778	244990		6.96833	346.843	6.96833	18221.5	6.96917	347.026	6.96917	19986.3			25.092	346.156	6.97	24775.1
6.98639	346.345	6.98639	52098.1	6.98722	346.179	6.98722	44586.8		6.98778	347.095	6.98778	130534	6.98861	346.872	6.98861	110599		6.98944	347.275	6.98944	22159	6.99	347.12	6.99	22127.3		6.99083	349.634	6.99083	241550	6.99139	349.094	6.99139	245126		6.99222	346.852	6.99222	18365	6.99306	347.036	6.99306	19764			25.177	346.134	6.99361	25315.1
7.01028	346.351	7.01028	52534.2	7.01111	346.182	7.01111	44579.7		7.01167	347.106	7.01167	130792	7.0125	346.885	7.0125	111379		7.01306	347.263	7.01306	22294.6	7.01389	347.12	7.01389	22043.2		7.01472	349.649	7.01472	241621	7.01528	349.011	7.01528	245193		7.01611	346.862	7.01611	18419	7.01694	347.041	7.01694	19864.3			25.263	346.161	7.0175	26569.2
7.03417	346.366	7.03417	52858.7	7.035	346.208	7.035	44674.1		7.03556	347.114	7.03556	131237	7.03639	346.901	7.03639	112059		7.03694	347.283	7.03694	22418.1	7.03778	347.148	7.03778	22425.5		7.03861	349.673	7.03861	241472	7.03944	348.974	7.03944	244758		7.04	346.888	7.04	18466.5	7.04083	347.067	7.04083	20066.8			25.349	346.154	7.04139	25446.1
7.05806	346.362	7.05806	52814.2	7.05889	346.209	7.05889	44630.3		7.05944	347.12	7.05944	131539	7.06028	346.922	7.06028	112141		7.06111	347.294	7.06111	21934.9	7.06167	347.142	7.06167	22007.1		7.0625	349.679	7.0625	241407	7.06333	348.941	7.06333	244270		7.06389	346.887	7.06389	18546.6	7.06472	347.062	7.06472	20044.8			25.436	346.179	7.06556	25071.3
7.08194	346.374	7.08194	52970.3	7.08278	346.241	7.08278	44763.4		7.08333	347.126	7.08333	132281	7.08417	346.917	7.08417	112974		7.085	347.303	7.085	22230.9	7.08556	347.177	7.08556	21982.3		7.08639	349.714	7.08639	241485	7.08722	348.914	7.08722	244134		7.08778	346.895	7.08778	18631.3	7.08861	347.078	7.08861	20135.2			25.522	346.203	7.08944	25694.4
7.10583	346.4	7.10583	52914.4	7.10667	346.209	7.10667	44975.4		7.10722	347.145	7.10722	132426	7.10806	346.928	7.10806	113059		7.10889	347.312	7.10889	22216.8	7.10944	347.166	7.10944	21880.9		7.11028	349.736	7.11028	241206	7.11111	348.899	7.11111	243809		7.11167	346.903	7.11167	18539.8	7.1125	347.085	7.1125	20112.1			25.607	346.194	7.11306	26307.8
7.12972	346.394	7.12972	53083.7	7.13056	346.237	7.13056	44764.2		7.13111	347.126	7.13111	132804	7.13194	346.929	7.13194	113603		7.13278	347.308	7.13278	22359.5	7.13333	347.184	7.13333	21788		7.13417	349.756	7.13417	241186	7.13472	348.913	7.13472	243634		7.13556	346.917	7.13556	18535.5	7.13639	347.1	7.13639	20092			25.693	346.213	7.13694	25813.5
7.15361	346.422	7.15361	53049.8	7.15444	346.269	7.15444	44577.6		7.155	347.16	7.155	132878	7.15583	346.945	7.15583	113828		7.15667	347.347	7.15667	22128.9	7.15722	347.182	7.15722	22204.4		7.15806	349.78	7.15806	241096	7.15861	348.917	7.15861	243301		7.15944	346.938	7.15944	18603.2	7.16028	347.116	7.16028	19977.8			25.779	346.235	7.16083	24897
7.1775	346.424	7.1775	52846	7.17833	346.26	7.17833	44439		7.17889	347.17	7.17889	133058	7.17972	346.97	7.17972	114184		7.18056	347.33	7.18056	22303.5	7.18111	347.2	7.18111	21893.6		7.18194	349.799	7.18194	240974	7.18278	348.941	7.18278	242952		7.18333	346.942	7.18333	18671.9	7.18417	347.121	7.18417	20103.3			25.866	346.236	7.185	25602.4
7.20139	346.459	7.20139	53047.2	7.20222	346.281	7.20222	44742.5		7.20278	347.188	7.20278	133942	7.20361	346.967	7.20361	114926		7.20444	347.338	7.20444	22488.4	7.205	347.198	7.205	22235.2		7.20583	349.815	7.20583	241032	7.20667	348.982	7.20667	242761		7.20722	346.951	7.20722	18762.3	7.20806	347.131	7.20806	20177.3			25.952	346.237	7.20889	25366.9
7.22528	346.448	7.22528	53194.2	7.22611	346.278	7.22611	44792.2		7.22667	347.199	7.22667	134132	7.2275	346.964	7.2275	115343		7.22833	347.355	7.22833	22258	7.22889	347.21	7.22889	21749.9		7.22972	349.839	7.22972	240946	7.23028	348.996	7.23028	242496		7.23111	346.962	7.23111	18738.4	7.23194	347.144	7.23194	20407.7			26.037	346.244	7.2325	24270.6
7.24917	346.458	7.24917	53582	7.25	346.291	7.25	45036.2		7.25056	347.195	7.25056	135115	7.25139	346.972	7.25139	116308		7.25222	347.373	7.25222	22462.4	7.25278	347.23	7.25278	22248.7		7.25361	349.866	7.25361	241069	7.25417	349.002	7.25417	242414		7.255	346.98	7.255	18827.7	7.25583	347.155	7.25583	20525.8			26.123	346.252	7.25639	24407.9
7.27306	346.462	7.27306	53647.9	7.27389	346.303	7.27389	44830		7.27444	347.209	7.27444	134879	7.27528	346.988	7.27528	116835		7.27611	347.38	7.27611	22475.5	7.27667	347.232	7.27667	22092.2		7.2775	349.878	7.2775	240865	7.27833	349.045	7.27833	242116		7.27889	346.986	7.27889	18878	7.27972	347.171	7.27972	20257.2			26.21	346.268	7.28056	24539.7
7.29694	346.489	7.29694	53829.8	7.29778	346.333	7.29778	45254.2		7.29833	347.215	7.29833	135671	7.29917	347.006	7.29917	117792		7.3	347.386	7.3	22551.7	7.30056	347.237	7.30056	22269.4		7.30139	349.903	7.30139	240938	7.30222	349.073	7.30222	242033		7.30278	346.989	7.30278	18851.9	7.30361	347.178	7.30361	20699.3			26.296	346.288	7.30444	24103.5
7.32083	346.496	7.32083	54185.9	7.32167	346.347	7.32167	45448.2		7.32222	347.237	7.32222	136025	7.32306	347.008	7.32306	118555		7.32389	347.375	7.32389	22709.1	7.32444	347.24	7.32444	22404.6		7.32528	349.878	7.32528	241013	7.32611	349.122	7.32611	241910		7.32667	347.01	7.32667	18967.5	7.3275	347.179	7.3275	20867.5			26.382	346.285	7.32833	24408.1
7.34472	346.507	7.34472	54075.3	7.34556	346.335	7.34556	45548.1		7.34611	347.229	7.34611	136224	7.34694	347.02	7.34694	118166		7.34778	347.405	7.34778	22582.1	7.34833	347.258	7.34833	22393.7		7.34917	349.925	7.34917	240777	7.35	349.166	7.35	241672		7.35056	347.022	7.35056	18930.9	7.35139	347.201	7.35139	20815			26.468	346.32	7.35222	25454.7
7.36861	346.514	7.36861	54312.4	7.36944	346.351	7.36944	45511.8		7.37	347.251	7.37	136826	7.37083	347.049	7.37083	118824		7.37139	347.416	7.37139	22703.3	7.37222	347.265	7.37222	22407.7		7.37306	349.931	7.37306	240737	7.37361	349.169	7.37361	241639		7.37444	347.036	7.37444	18908.7	7.37528	347.201	7.37528	20555.1			26.553	346.28	7.37583	24245.3
7.3925	346.531	7.3925	54243.2	7.39333	346.369	7.39333	45423.3		7.39389	347.26	7.39389	137054	7.39472	347.036	7.39472	119307		7.39556	347.418	7.39556	22710.8	7.39611	347.269	7.39611	22488.3		7.39694	349.952	7.39694	240623	7.39778	349.217	7.39778	241438		7.39833	347.04	7.39833	19063.3	7.39917	347.218	7.39917	20610.5			26.64	346.313	7.4	25201
7.41639	346.524	7.41639	54693.5	7.41722	346.394	7.41722	45605.3		7.41778	347.277	7.41778	137902	7.41861	347.049	7.41861	120024		7.41944	347.438	7.41944	22695	7.42	347.287	7.42	22400.9		7.42083	349.953	7.42083	240580	7.42167	349.248	7.42167	241297		7.42222	347.049	7.42222	19025.8	7.42306	347.229	7.42306	20635.7			26.726	346.334	7.42389	24881.8
7.44028	346.532	7.44028	54745	7.44111	346.402	7.44111	45444		7.44167	347.271	7.44167	138299	7.4425	347.058	7.4425	120608		7.44333	347.445	7.44333	22810.5	7.44389	347.292	7.44389	22720		7.44472	349.958	7.44472	240762	7.44556	349.289	7.44556	241348		7.44611	347.06	7.44611	19197.6	7.44694	347.232	7.44694	20664.9			26.812	346.335	7.44778	24801
7.46417	346.561	7.46417	54609.2	7.465	346.409	7.465	45481		7.46556	347.271	7.46556	138153	7.46639	347.053	7.46639	120566		7.46722	347.447	7.46722	22559.5	7.46778	347.299	7.46778	22337.4		7.46861	349.986	7.46861	240511	7.46944	349.313	7.46944	241159		7.47	347.074	7.47	19195	7.47083	347.25	7.47083	20701.2			26.898	346.347	7.47167	25452.1
7.48806	346.573	7.48806	55074.7	7.48889	346.405	7.48889	45665.8		7.48944	347.285	7.48944	138886	7.49028	347.069	7.49028	121574		7.49111	347.444	7.49111	23008.5	7.49167	347.298	7.49167	22691		7.4925	350	7.4925	240595	7.49333	349.327	7.49333	241213		7.49417	347.071	7.49417	19167.7	7.49472	347.261	7.49472	20890.6			26.984	346.365	7.49556	25433.1
7.51194	346.576	7.51194	55011.9	7.51278	346.42	7.51278	45893.6		7.51333	347.29	7.51333	138938	7.51417	347.087	7.51417	121770		7.515	347.468	7.515	22933.8	7.51556	347.312	7.51556	22482.6		7.51639	350.013	7.51639	240365	7.51722	349.359	7.51722	240994		7.51778	347.103	7.51778	19247.6	7.51861	347.26	7.51861	21143.9			27.07	346.385	7.51944	25934.2
7.53583	346.591	7.53583	54856.9	7.53667	346.44	7.53667	45826.9		7.53722	347.295	7.53722	138876	7.53806	347.107	7.53806	122153		7.53889	347.473	7.53889	23073.7	7.53944	347.318	7.53944	22623.6		7.54028	350.025	7.54028	240292	7.54111	349.417	7.54111	240820		7.54167	347.109	7.54167	19197.4	7.5425	347.276	7.5425	21072.9			27.156	346.399	7.54333	25372.9
7.55972	346.613	7.55972	55443.2	7.56056	346.447	7.56056	45984.9		7.56111	347.326	7.56111	139760	7.56194	347.1	7.56194	123429		7.56278	347.488	7.56278	23269.4	7.56333	347.331	7.56333	22800.4		7.56417	350.037	7.56417	240290	7.56472	349.417	7.56472	240768		7.56556	347.121	7.56556	19302	7.56639	347.274	7.56639	21015.8			27.241	346.385	7.56694	25159.3
7.58361	346.626	7.58361	55333.3	7.58444	346.448	7.58444	45957.8		7.585	347.317	7.585	139732	7.58583	347.109	7.58583	123084		7.58667	347.481	7.58667	23322.7	7.58722	347.332	7.58722	22619.2		7.58806	350.082	7.58806	240181	7.58889	349.447	7.58889	240821		7.58944	347.117	7.58944	19406.6	7.59028	347.296	7.59028	20983.7			27.328	346.413	7.59111	25591.3
7.6075	346.633	7.6075	55348	7.60833	346.463	7.60833	45853.6		7.60889	347.334	7.60889	139974	7.60972	347.122	7.60972	123586		7.61056	347.498	7.61056	23244.1	7.61111	347.352	7.61111	22806.3		7.61194	350.074	7.61194	240146	7.61278	349.483	7.61278	240673		7.61333	347.136	7.61333	19472.9	7.61417	347.295	7.61417	20974.4			27.414	346.415	7.615	25040.6
7.63139	346.631	7.63139	55815.3	7.63222	346.48	7.63222	46134.7		7.63278	347.339	7.63278	140813	7.63361	347.13	7.63361	124290		7.63444	347.497	7.63444	23097.2	7.635	347.362	7.635	22813.9		7.63583	350.088	7.63583	239969	7.63667	349.52	7.63667	240612		7.63722	347.141	7.63722	19574.7	7.63806	347.325	7.63806	20948			27.5	346.415	7.63889	24634.5
7.65528	346.664	7.65528	55983.4	7.65611	346.478	7.65611	45937.7		7.65667	347.34	7.65667	140969	7.6575	347.133	7.6575	124997		7.65833	347.525	7.65833	23189.4	7.65889	347.371	7.65889	22864.7		7.65972	350.121	7.65972	239935	7.66056	349.556	7.66056	240501		7.66111	347.16	7.66111	19443.3	7.66194	347.32	7.66194	21099.4			27.586	346.448	7.66278	24995.2
7.67917	346.665	7.67917	55752.4	7.68	346.503	7.68	46009.8		7.68083	347.351	7.68083	141067	7.68139	347.145	7.68139	125332		7.68222	347.516	7.68222	23163.4	7.68306	347.377	7.68306	22941.4		7.68361	350.11	7.68361	240037	7.68444	349.593	7.68444	240583		7.68528	347.164	7.68528	19625.3	7.68583	347.323	7.68583	21254.1			27.672	346.443	7.68667	24536.8
7.70306	346.665	7.70306	55817.8	7.70389	346.512	7.70389	46173		7.70472	347.375	7.70472	141359	7.70528	347.17	7.70528	125835		7.70611	347.524	7.70611	23269.3	7.70694	347.392	7.70694	22972.6		7.7075	350.108	7.7075	239979	7.70833	349.58	7.70833	240413		7.70889	347.186	7.70889	19580.7	7.70972	347.326	7.70972	21039.5			27.758	346.443	7.71056	24421
7.72694	346.683	7.72694	55847.2	7.72778	346.519	7.72778	46187.2		7.72833	347.389	7.72833	141525	7.72917	347.172	7.72917	126111		7.73	347.547	7.73	23232.7	7.73083	347.388	7.73083	22720.8		7.73139	350.143	7.73139	239879	7.73222	349.628	7.73222	240444		7.73306	347.19	7.73306	19792	7.73361	347.336	7.73361	21312.9			27.844	346.445	7.73444	24591.1
7.75083	346.693	7.75083	55816.4	7.75167	346.546	7.75167	46206		7.7525	347.394	7.7525	141678	7.75306	347.196	7.75306	125867		7.75389	347.548	7.75389	23278.6	7.75472	347.399	7.75472	22677.6		7.75528	350.153	7.75528	239773	7.75611	349.673	7.75611	240238		7.75694	347.186	7.75694	19612.2	7.7575	347.363	7.7575	21300.8			27.93	346.461	7.75833	24449
7.77472	346.704	7.77472	55760.4	7.77556	346.549	7.77556	45979.7		7.77639	347.4	7.77639	141850	7.77694	347.191	7.77694	126336		7.77778	347.542	7.77778	23347.9	7.77861	347.411	7.77861	22676.6		7.77917	350.16	7.77917	239693	7.78	349.706	7.78	240218		7.78056	347.221	7.78056	19640.9	7.78139	347.37	7.78139	21167			28.016	346.455	7.78222	24759.4
7.79861	346.696	7.79861	56553.4	7.79944	346.555	7.79944	46403		7.8	347.416	7.8	142521	7.80083	347.19	7.80083	127069		7.80167	347.564	7.80167	23474.6	7.8025	347.427	7.8025	22677		7.80306	350.175	7.80306	239525	7.80389	349.748	7.80389	240063		7.80472	347.215	7.80472	19978.7	7.80528	347.381	7.80528	21078.2			28.102	346.502	7.80611	24682.7
7.8225	346.732	7.8225	56511	7.82333	346.552	7.82333	46523.7		7.82389	347.413	7.82389	143594	7.82472	347.206	7.82472	128083		7.82556	347.571	7.82556	23774.8	7.82611	347.431	7.82611	22974.2		7.82694	350.176	7.82694	239649	7.82778	349.761	7.82778	240175		7.82833	347.227	7.82833	19852.4	7.82917	347.407	7.82917	21320.8			28.188	346.493	7.83	24951.9
7.84639	346.726	7.84639	56420.2	7.84722	346.574	7.84722	46461.7		7.84806	347.438	7.84806	144027	7.84861	347.229	7.84861	128344		7.84944	347.587	7.84944	23781.5	7.85028	347.442	7.85028	22964.6		7.85083	350.216	7.85083	239607	7.85167	349.812	7.85167	240038		7.85222	347.245	7.85222	19853.5	7.85306	347.41	7.85306	21437			28.274	346.531	7.85389	24533.8
7.87028	346.733	7.87028	56612.8	7.87111	346.577	7.87111	46699.7		7.87167	347.436	7.87167	143710	7.8725	347.23	7.8725	128556		7.87333	347.591	7.87333	23573.5	7.87389	347.453	7.87389	23004		7.87472	350.217	7.87472	239583	7.87556	349.816	7.87556	240015		7.87611	347.251	7.87611	19947.9	7.87694	347.419	7.87694	21433.5			28.36	346.521	7.87778	24730.2
7.89417	346.757	7.89417	56699.5	7.895	346.602	7.895	46490.9		7.89583	347.467	7.89583	144084	7.89639	347.254	7.89639	128975		7.89722	347.596	7.89722	23830.4	7.89806	347.46	7.89806	22839.7		7.89861	350.218	7.89861	239428	7.89944	349.846	7.89944	239993		7.9	347.252	7.9	19860.9	7.90083	347.427	7.90083	21508.8			28.446	346.532	7.90167	25014.1
7.91806	346.759	7.91806	56877.9	7.91889	346.605	7.91889	46562.5		7.91944	347.464	7.91944	143918	7.92028	347.257	7.92028	129112		7.92111	347.61	7.92111	23619	7.92167	347.469	7.92167	23031.4		7.9225	350.254	7.9225	239319	7.92306	349.848	7.92306	239862		7.92389	347.279	7.92389	19973.7	7.92472	347.432	7.92472	21423.5			28.531	346.509	7.92528	25444.5
7.94194	346.785	7.94194	56861.9	7.94278	346.63	7.94278	46599.9		7.94333	347.465	7.94333	144133	7.94417	347.26	7.94417	129037		7.945	347.612	7.945	23670.8	7.94556	347.48	7.94556	22870.9		7.94639	350.252	7.94639	239168	7.94722	349.903	7.94722	239780		7.94778	347.287	7.94778	20086.8	7.94861	347.444	7.94861	21431.8			28.618	346.547	7.94944	25140.7
7.96583	346.796	7.96583	56894.4	7.96667	346.629	7.96667	46879		7.96722	347.471	7.96722	144493	7.96806	347.274	7.96806	129600		7.96889	347.618	7.96889	23650.1	7.96944	347.475	7.96944	22978.3		7.97028	350.262	7.97028	239042	7.97111	349.922	7.97111	239764		7.97167	347.297	7.97167	20170.2	7.9725	347.462	7.9725	21444.5			28.704	346.586	7.97333	24859.9
7.98972	346.81	7.98972	57379.5	7.99056	346.626	7.99056	47000		7.99139	347.485	7.99139	145145	7.99194	347.272	7.99194	130348		7.99278	347.622	7.99278	23607.5	7.99361	347.491	7.99361	23010		7.99417	350.283	7.99417	239010	7.995	349.953	7.995	239576		7.99583	347.3	7.99583	20055.5	7.99639	347.453	7.99639	21464.1			28.79	346.574	7.99722	25431.6
8.01361	346.806	8.01361	57551.5	8.01444	346.644	8.01444	47065.5		8.01528	347.493	8.01528	145638	8.01583	347.296	8.01583	130637		8.01667	347.64	8.01667	23901.7	8.0175	347.502	8.0175	23162.5		8.01806	350.28	8.01806	239156	8.01889	349.968	8.01889	239819		8.01972	347.313	8.01972	20172.7	8.02028	347.48	8.02028	21791.4			28.876	346.57	8.02111	24825.8
8.0375	346.828	8.0375	57349.9	8.03833	346.653	8.03833	47054.8		8.03917	347.499	8.03917	145762	8.03972	347.298	8.03972	130996		8.04056	347.648	8.04056	23834.6	8.04139	347.508	8.04139	23260.6		8.04194	350.307	8.04194	239115	8.04278	349.967	8.04278	239679		8.04361	347.318	8.04361	20436.1	8.04417	347.487	8.04417	21770.3			28.962	346.588	8.045	25577.2
8.06139	346.824	8.06139	57718.4	8.06222	346.668	8.06222	47078.8		8.06306	347.498	8.06306	146315	8.06361	347.306	8.06361	131819		8.06444	347.663	8.06444	24052.5	8.06528	347.528	8.06528	23219.5		8.06583	350.307	8.06583	239049	8.06667	349.988	8.06667	239684		8.0675	347.336	8.0675	20226.5	8.06806	347.484	8.06806	21981.2			29.048	346.584	8.06889	25176
8.08528	346.845	8.08528	57705.4	8.08611	346.689	8.08611	47199.5		8.08667	347.514	8.08667	146330	8.0875	347.323	8.0875	131849		8.08833	347.66	8.08833	23949.5	8.08889	347.522	8.08889	23368.4		8.08972	350.353	8.08972	238969	8.09056	350.015	8.09056	239649		8.09111	347.359	8.09111	20310.7	8.09194	347.5	8.09194	22068.8			29.134	346.591	8.09278	24665.2
8.10917	346.843	8.10917	58126.5	8.11	346.686	8.11	47233.8		8.11083	347.538	8.11083	146926	8.11139	347.315	8.11139	132763		8.11222	347.671	8.11222	24122.6	8.11278	347.539	8.11278	23126.5		8.11361	350.331	8.11361	238986	8.11444	350.024	8.11444	239640		8.115	347.362	8.115	20435.5	8.11583	347.506	8.11583	21966			29.22	346.608	8.11667	24805.9
8.13306	346.882	8.13306	58115.7	8.13389	346.689	8.13389	47493.4		8.13472	347.537	8.13472	147380	8.13528	347.326	8.13528	133717		8.13611	347.693	8.13611	24278	8.13694	347.553	8.13694	23111.2		8.1375	350.36	8.1375	238974	8.13833	350.033	8.13833	239555		8.13889	347.361	8.13889	20482.7	8.13972	347.522	8.13972	21941.2			29.306	346.622	8.14056	24901.6
8.15694	346.876	8.15694	58186.2	8.15778	346.716	8.15778	47469.3		8.15861	347.544	8.15861	147346	8.15917	347.339	8.15917	133606		8.16	347.699	8.16	24123.3	8.16056	347.562	8.16056	23407		8.16139	350.386	8.16139	238854	8.16222	350.051	8.16222	239575		8.16278	347.371	8.16278	20539.3	8.16361	347.532	8.16361	22060.2			29.392	346.624	8.16444	24731.8
8.18083	346.884	8.18083	58375.9	8.18167	346.714	8.18167	47678		8.18222	347.557	8.18222	147470	8.18306	347.344	8.18306	133895		8.18389	347.708	8.18389	24111.1	8.18444	347.559	8.18444	23540.4		8.18528	350.385	8.18528	238760	8.18611	350.064	8.18611	239444		8.18667	347.38	8.18667	20671	8.1875	347.527	8.1875	21917.1			29.478	346.64	8.18833	24640.7
8.20472	346.907	8.20472	58406.2	8.20556	346.74	8.20556	47625		8.20639	347.569	8.20639	147740	8.20694	347.344	8.20694	134504		8.20778	347.717	8.20778	24074.5	8.20861	347.585	8.20861	23166.9		8.20917	350.387	8.20917	238737	8.21	350.072	8.21	239404		8.21083	347.402	8.21083	20752.8	8.21139	347.557	8.21139	22244.7			29.564	346.633	8.21222	24468.3
8.22861	346.906	8.22861	58825.5	8.22944	346.737	8.22944	48006.7		8.23028	347.573	8.23028	148588	8.23083	347.382	8.23083	135248		8.23167	347.726	8.23167	24244.5	8.2325	347.573	8.2325	23405		8.23306	350.426	8.23306	238638	8.23389	350.103	8.23389	239214		8.23472	347.394	8.23472	20880.8	8.23528	347.56	8.23528	22151.3			29.65	346.651	8.23611	24541.4
8.2525	346.925	8.2525	59137.7	8.25333	346.756	8.25333	48396.3		8.25389	347.594	8.25389	149209	8.25472	347.389	8.25472	135782		8.25556	347.727	8.25556	24254.2	8.25611	347.593	8.25611	23829.9		8.25694	350.412	8.25694	238885	8.25778	350.114	8.25778	239497		8.25833	347.41	8.25833	20930.1	8.25917	347.568	8.25917	22254.1			29.736	346.686	8.26	25211.5
8.27639	346.934	8.27639	59173.1	8.27722	346.757	8.27722	48462.4		8.27806	347.604	8.27806	149399	8.27861	347.412	8.27861	136017		8.27944	347.747	8.27944	24772.9	8.28028	347.597	8.28028	23767.9		8.28083	350.438	8.28083	238805	8.28167	350.119	8.28167	239376		8.2825	347.422	8.2825	20976	8.28306	347.583	8.28306	22455.9			29.822	346.686	8.28389	25077
8.30028	346.938	8.30028	59337.8	8.30111	346.755	8.30111	48403.2		8.30194	347.602	8.30194	149394	8.3025	347.398	8.3025	136549		8.30333	347.76	8.30333	24520.1	8.30417	347.611	8.30417	23818.5		8.30472	350.437	8.30472	238722	8.30556	350.146	8.30556	239312		8.30639	347.421	8.30639	20937.2	8.30694	347.607	8.30694	22359			29.908	346.697	8.30778	24910.7
8.32417	346.933	8.32417	59558.6	8.325	346.784	8.325	48542.8		8.32583	347.606	8.32583	149787	8.32639	347.419	8.32639	136763		8.32722	347.762	8.32722	24725.7	8.32806	347.626	8.32806	23872.8		8.32861	350.455	8.32861	238699	8.32944	350.164	8.32944	239313		8.33028	347.446	8.33028	20961.8	8.33083	347.611	8.33083	22371			29.994	346.7	8.33167	24966.9
8.34806	346.973	8.34806	59751.4	8.34889	346.784	8.34889	48569.4		8.34972	347.636	8.34972	149928	8.35028	347.433	8.35028	136942		8.35111	347.764	8.35111	24741.6	8.35194	347.636	8.35194	23875.4		8.3525	350.47	8.3525	238580	8.35333	350.162	8.35333	239222		8.35417	347.464	8.35417	20998.7	8.35472	347.618	8.35472	22407.3			30.08	346.704	8.35556	25116.3
8.37194	346.969	8.37194	60038.6	8.37278	346.803	8.37278	48373.2		8.37361	347.65	8.37361	150110	8.37417	347.416	8.37417	136925		8.375	347.783	8.375	24771.9	8.37583	347.641	8.37583	24024		8.37639	350.478	8.37639	238415	8.37722	350.186	8.37722	239142		8.37806	347.472	8.37806	20937.3	8.37861	347.617	8.37861	22367.9			30.166	346.723	8.37944	25531.2
8.39583	346.983	8.39583	60235.5	8.39667	346.805	8.39667	48840.9		8.3975	347.638	8.3975	150948	8.39806	347.441	8.39806	137799		8.39889	347.786	8.39889	24643	8.39972	347.64	8.39972	24014.6		8.40028	350.473	8.40028	238353	8.40111	350.206	8.40111	238964		8.40167	347.486	8.40167	20982.1	8.4025	347.623	8.4025	22399.8			30.252	346.72	8.40333	25165.5
8.41972	347.006	8.41972	60393.2	8.42056	346.819	8.42056	49132.1		8.42139	347.641	8.42139	151142	8.42194	347.454	8.42194	138784		8.42278	347.805	8.42278	25068.9	8.42361	347.649	8.42361	24326.6		8.42417	350.492	8.42417	238428	8.425	350.238	8.425	239126		8.42583	347.47	8.42583	21050.4	8.42639	347.641	8.42639	22438.5			30.338	346.725	8.42722	24970.8
8.44361	347.005	8.44361	60201.2	8.44444	346.819	8.44444	49265.7		8.44528	347.674	8.44528	151168	8.44583	347.467	8.44583	138945		8.44667	347.805	8.44667	24829	8.4475	347.659	8.4475	24187.2		8.44806	350.529	8.44806	238352	8.44889	350.237	8.44889	239019		8.44972	347.51	8.44972	21205.9	8.45028	347.649	8.45028	22591.8			30.424	346.753	8.45111	25503.1
8.4675	347.01	8.4675	60535.7	8.46833	346.845	8.46833	49052.3		8.46917	347.668	8.46917	151292	8.46972	347.473	8.46972	139190		8.47056	347.812	8.47056	24887.8	8.47139	347.669	8.47139	24226.2		8.47194	350.527	8.47194	238274	8.47278	350.261	8.47278	239005		8.47361	347.511	8.47361	21109.4	8.47417	347.662	8.47417	22741.5			30.51	346.765	8.475	25375.6
8.49139	347.033	8.49139	60607.5	8.49222	346.857	8.49222	49404.7		8.49306	347.692	8.49306	151371	8.49361	347.478	8.49361	139395		8.49444	347.821	8.49444	24717	8.49528	347.696	8.49528	24378.1		8.49583	350.547	8.49583	238128	8.49667	350.268	8.49667	238848		8.4975	347.516	8.4975	21207.6	8.49806	347.681	8.49806	22635.7			30.596	346.788	8.49889	25500.2
8.51528	347.04	8.51528	60538.7	8.51611	346.868	8.51611	49423		8.51694	347.688	8.51694	151543	8.5175	347.494	8.5175	139389		8.51833	347.823	8.51833	24852.3	8.51917	347.697	8.51917	24202.9		8.51972	350.56	8.51972	237995	8.52056	350.283	8.52056	238722		8.52139	347.544	8.52139	21286.1	8.52194	347.685	8.52194	22742.7			30.682	346.765	8.52278	25215.4
8.53917	347.052	8.53917	60578.7	8.54	346.887	8.54	49162.7		8.54083	347.701	8.54083	151653	8.54139	347.502	8.54139	139762		8.54222	347.83	8.54222	24991.3	8.54306	347.695	8.54306	24336.4		8.54361	350.565	8.54361	237893	8.54444	350.303	8.54444	238701		8.54528	347.537	8.54528	21351.7	8.54583	347.695	8.54583	22870.4			30.768	346.798	8.54667	25394.7
8.56306	347.055	8.56306	60983.1	8.56389	346.874	8.56389	49474.3		8.56472	347.708	8.56472	151784	8.56528	347.5	8.56528	140262		8.56611	347.842	8.56611	24904.6	8.56694	347.703	8.56694	24339.3		8.5675	350.575	8.5675	237889	8.56833	350.31	8.56833	238724		8.56917	347.559	8.56917	21417.9	8.56972	347.713	8.56972	22899.5			30.854	346.791	8.57056	25004.3
8.58694	347.069	8.58694	61152	8.58778	346.901	8.58778	49441.7		8.58861	347.722	8.58861	151917	8.58917	347.525	8.58917	140279		8.59	347.849	8.59	25096.3	8.59083	347.701	8.59083	24057.1		8.59139	350.624	8.59139	237558	8.59222	350.317	8.59222	238593		8.59306	347.566	8.59306	21422.9	8.59361	347.715	8.59361	22845.9			30.94	346.823	8.59444	25009.3
8.61083	347.077	8.61083	61417.8	8.61167	346.917	8.61167	49606		8.6125	347.725	8.6125	151986	8.61306	347.522	8.61306	140515		8.61389	347.859	8.61389	25067.6	8.61472	347.723	8.61472	24248.6		8.61528	350.639	8.61528	237439	8.61611	350.34	8.61611	238496		8.61667	347.565	8.61667	21487.6	8.6175	347.728	8.6175	22787			31.026	346.826	8.61833	25225.8
8.63472	347.086	8.63472	61172.1	8.63556	346.894	8.63556	49547.9		8.63639	347.734	8.63639	152075	8.63694	347.531	8.63694	140794		8.63778	347.888	8.63778	24995.7	8.63861	347.733	8.63861	24332.2		8.63944	350.623	8.63944	237145	8.64	350.357	8.64	238351		8.64083	347.577	8.64083	21488.9	8.64167	347.738	8.64167	22822.4			31.112	346.826	8.64222	25188
8.65861	347.108	8.65861	61225.7	8.65944	346.94	8.65944	49785		8.66028	347.748	8.66028	152152	8.66083	347.561	8.66083	141107		8.66167	347.882	8.66167	25264.4	8.6625	347.746	8.6625	24465.7		8.66306	350.648	8.66306	236932	8.66389	350.354	8.66389	238335		8.66472	347.59	8.66472	21607.3	8.66528	347.75	8.66528	22893.8			31.198	346.821	8.66611	25232.3
8.6825	347.102	8.6825	61591.4	8.68333	346.933	8.68333	49813.8		8.68417	347.749	8.68417	152332	8.68472	347.543	8.68472	141239		8.68556	347.89	8.68556	25109	8.68639	347.752	8.68639	24216.7		8.68694	350.655	8.68694	236842	8.68778	350.377	8.68778	238282		8.68861	347.603	8.68861	21826	8.68917	347.758	8.68917	22844			31.284	346.82	8.69	25276.5
8.70639	347.118	8.70639	61803.4	8.70722	346.951	8.70722	50150.4		8.70806	347.757	8.70806	152719	8.70861	347.564	8.70861	142176		8.70944	347.884	8.70944	25259.6	8.71028	347.757	8.71028	24509.6		8.71083	350.662	8.71083	236669	8.71167	350.392	8.71167	238216		8.7125	347.61	8.7125	21738.7	8.71306	347.778	8.71306	22830			31.37	346.848	8.71389	25107.3
8.73028	347.125	8.73028	62027.4	8.73111	346.954	8.73111	50308.2		8.73194	347.774	8.73194	153091	8.7325	347.569	8.7325	142680		8.73333	347.903	8.73333	25334.6	8.73417	347.76	8.73417	24698.3		8.73472	350.669	8.73472	236380	8.73556	350.378	8.73556	238076		8.73639	347.626	8.73639	21766.2	8.73694	347.772	8.73694	23012.8			31.456	346.857	8.73778	25363.7
8.75417	347.134	8.75417	61990.6	8.755	346.97	8.755	50226.3		8.75583	347.782	8.75583	153061	8.75639	347.58	8.75639	142946		8.75722	347.928	8.75722	25240.3	8.75806	347.766	8.75806	24375.6		8.75861	349.921	8.75861	227887	8.75944	350.395	8.75944	238056		8.76028	347.624	8.76028	21764.1	8.76083	347.769	8.76083	23093.6			31.542	346.883	8.76167	25553.9
8.77806	347.147	8.77806	62194.3	8.77889	346.969	8.77889	50585.8		8.77972	347.785	8.77972	153434	8.78028	347.579	8.78028	143552		8.78111	347.92	8.78111	25391.6	8.78194	347.792	8.78194	24737.3		8.7825	349.593	8.7825	211363	8.78333	350.446	8.78333	238025		8.78389	347.636	8.78389	21832.4	8.78472	347.805	8.78472	23043.7			31.628	346.851	8.78556	25642.8
8.80194	347.153	8.80194	62396.5	8.80278	346.994	8.80278	50472.9		8.80361	347.787	8.80361	153367	8.80417	347.603	8.80417	143726		8.805	347.925	8.805	25433.5	8.80583	347.795	8.80583	24574.5		8.80667	349.555	8.80667	221356	8.80722	350.424	8.80722	237909		8.80806	347.641	8.80806	21799.3	8.80889	347.802	8.80889	23040.5			31.714	346.891	8.80944	25323.4
8.82583	347.187	8.82583	62266.1	8.82667	347.008	8.82667	50545.4		8.8275	347.794	8.8275	153441	8.82833	347.603	8.82833	143961		8.82889	347.947	8.82889	25489.4	8.82972	347.788	8.82972	24945.8		8.83056	349.559	8.83056	229870	8.83111	350.44	8.83111	237705		8.83194	347.668	8.83194	21944.3	8.83278	347.804	8.83278	23246.3			31.8	346.903	8.83333	25397.9
8.84972	347.179	8.84972	62445.8	8.85056	346.994	8.85056	50920.8		8.85139	347.808	8.85139	153673	8.85194	347.605	8.85194	144264		8.85278	347.948	8.85278	25357.8	8.85361	347.822	8.85361	24632		8.85444	349.579	8.85444	233760	8.855	350.455	8.855	237426		8.85583	347.673	8.85583	21817.8	8.85667	347.808	8.85667	23174.2			31.886	346.902	8.85722	25670
8.87361	347.179	8.87361	62616.1	8.87444	347.001	8.87444	50836.6		8.87528	347.804	8.87528	153614	8.87611	347.616	8.87611	144216		8.87667	347.948	8.87667	25621.6	8.8775	347.821	8.8775	24542.7		8.87833	349.651	8.87833	234703	8.87889	350.449	8.87889	237123		8.87972	347.69	8.87972	21966.9	8.88028	347.821	8.88028	23213.4			31.972	346.934	8.88111	25819.5
8.8975	347.198	8.8975	62904.6	8.89833	347.032	8.89833	51023.1		8.89917	347.83	8.89917	153781	8.89972	347.621	8.89972	144411		8.90056	347.956	8.90056	25589.9	8.90139	347.841	8.90139	24661.4		8.90194	349.728	8.90194	235586	8.90278	350.473	8.90278	237157		8.90361	347.69	8.90361	22143.1	8.90417	347.853	8.90417	23248.7			32.058	346.919	8.905	25353.9
8.92167	347.195	8.92167	63089.5	8.92222	347.026	8.92222	50849.2		8.92306	347.825	8.92306	153767	8.92361	347.639	8.92361	144751		8.92444	347.97	8.92444	25523	8.92528	347.836	8.92528	24653.1		8.92611	349.845	8.92611	236118	8.92667	350.475	8.92667	237117		8.9275	347.716	8.9275	22246.3	8.92833	347.864	8.92833	23402.6			32.144	346.91	8.92889	25253.2
8.94556	347.217	8.94556	63074.4	8.94611	347.049	8.94611	51262.5		8.94694	347.839	8.94694	154117	8.94778	347.653	8.94778	145408		8.94833	347.978	8.94833	25681.4	8.94917	347.833	8.94917	24868.9		8.95	349.959	8.95	236842	8.95056	350.513	8.95056	237209		8.95139	347.712	8.95139	22235.3	8.95194	347.86	8.95194	23458.3			32.23	346.948	8.95278	25570.1
8.96944	347.238	8.96944	63345.8	8.97	347.043	8.97	51484.4		8.97083	347.837	8.97083	154599	8.97167	347.652	8.97167	146042		8.97222	347.982	8.97222	25815.4	8.97306	347.835	8.97306	25041.9		8.97389	350.059	8.97389	237279	8.97444	350.512	8.97444	237254		8.97528	347.708	8.97528	22406.8	8.97611	347.859	8.97611	23520.7			32.316	346.94	8.97667	25595.2
8.99333	347.226	8.99333	63572.1	8.99389	347.067	8.99389	51589.8		8.99472	347.873	8.99472	154686	8.99528	347.657	8.99528	146205		8.99611	347.994	8.99611	25937.6	8.99694	347.853	8.99694	25064.8		8.9975	350.153	8.9975	237285	8.99833	350.524	8.99833	237010		8.99917	347.723	8.99917	22369.6	8.99972	347.87	8.99972	23600.1			32.402	346.954	9.00056	25682.1
9.01722	347.25	9.01722	63835	9.01778	347.064	9.01778	51830.8		9.01861	347.887	9.01861	155015	9.01917	347.652	9.01917	146434		9.02	347.993	9.02	25928.8	9.02083	347.858	9.02083	25035.1		9.02167	350.244	9.02167	237145	9.02222	350.536	9.02222	236947		9.02306	347.74	9.02306	22500.7	9.02361	347.88	9.02361	23604.2			32.488	346.958	9.02444	25508.2
9.04111	347.261	9.04111	63836.4	9.04167	347.082	9.04167	51976.8		9.0425	347.88	9.0425	155063	9.04333	347.671	9.04333	146550		9.04389	348.004	9.04389	25813.8	9.04472	347.871	9.04472	25275		9.04556	350.329	9.04556	237255	9.04611	350.563	9.04611	236711		9.04694	347.739	9.04694	22524	9.0475	347.897	9.0475	23885.6			32.574	346.889	9.04833	25469.9
9.065	347.273	9.065	63998.4	9.06556	347.083	9.06556	52301.2		9.06639	347.897	9.06639	155282	9.06694	347.668	9.06694	147088		9.06778	348.021	9.06778	25919.2	9.06861	347.873	9.06861	25208.8		9.06944	350.387	9.06944	237002	9.07	350.553	9.07	236581		9.07083	347.756	9.07083	22563.3	9.07167	347.913	9.07167	23734.1			32.66	346.867	9.07222	26304.8
9.08889	347.271	9.08889	64356.4	9.08944	347.092	9.08944	52409.8		9.09028	347.89	9.09028	155512	9.09111	347.687	9.09111	147225		9.09167	348.039	9.09167	25900.5	9.0925	347.895	9.0925	25098.2		9.09333	350.445	9.09333	236586	9.09389	350.536	9.09389	236254		9.09472	347.764	9.09472	22488.6	9.09556	347.917	9.09556	23491.6			32.746	346.905	9.09611	26631.7
9.11278	347.287	9.11278	64156.2	9.11333	347.101	9.11333	52184		9.11417	347.909	9.11417	155261	9.115	347.686	9.115	147061		9.11556	348.022	9.11556	25938.1	9.11639	347.897	9.11639	25142.7		9.11722	350.487	9.11722	236400	9.11778	350.578	9.11778	236067		9.11861	347.782	9.11861	22545.6	9.11917	347.932	9.11917	23582.1			32.832	346.925	9.12	26783.7
9.13667	347.301	9.13667	64678.9	9.13722	347.137	9.13722	52472.7		9.13806	347.906	9.13806	155874	9.13889	347.708	9.13889	147803		9.13944	348.051	9.13944	26258.2	9.14028	347.907	9.14028	25402.7		9.14083	350.536	9.14083	236471	9.14167	350.579	9.14167	236318		9.1425	347.778	9.1425	22631.2	9.14306	347.942	9.14306	23851.5			32.918	346.966	9.14389	27066
9.16056	347.296	9.16056	64813.7	9.16111	347.139	9.16111	52731.4		9.16194	347.935	9.16194	156117	9.16278	347.709	9.16278	148264		9.16333	348.049	9.16333	26239.3	9.16417	347.909	9.16417	25448.7		9.16472	350.548	9.16472	236156	9.16556	350.626	9.16556	236027		9.16639	347.802	9.16639	22617.7	9.16722	347.93	9.16722	23695.1			33.004	346.966	9.16778	27347.3
9.18444	347.324	9.18444	64761.1	9.185	347.142	9.185	52704.9		9.18583	347.933	9.18583	155949	9.18639	347.733	9.18639	148005		9.18722	348.064	9.18722	26197.5	9.18806	347.921	9.18806	25417.6		9.18861	350.568	9.18861	235851	9.18944	350.608	9.18944	235760		9.19028	347.813	9.19028	22673.3	9.19083	347.958	9.19083	23792.4			33.09	346.941	9.19167	27705.2
9.20833	347.319	9.20833	64873.7	9.20889	347.126	9.20889	53025.7		9.20972	347.955	9.20972	156244	9.21056	347.734	9.21056	148470		9.21111	348.07	9.21111	26185.2	9.21194	347.931	9.21194	25449.1		9.2125	350.558	9.2125	235746	9.21333	350.624	9.21333	235739		9.21417	347.82	9.21417	22829.4	9.21472	347.965	9.21472	23945			33.176	346.874	9.21556	28637
9.23222	347.326	9.23222	65024.7	9.23278	347.148	9.23278	53058		9.23361	347.958	9.23361	156469	9.23444	347.746	9.23444	148831		9.235	348.07	9.235	26254.8	9.23583	347.939	9.23583	25516		9.23639	350.548	9.23639	235553	9.23722	350.647	9.23722	235662		9.23806	347.831	9.23806	22884.3	9.23861	347.979	9.23861	23960.6			33.262	346.756	9.23944	27963.7
9.25611	347.347	9.25611	65418.3	9.25667	347.167	9.25667	53287.3		9.2575	347.973	9.2575	156697	9.25833	347.767	9.25833	149061		9.25889	348.07	9.25889	26139.6	9.25972	347.953	9.25972	25463.2		9.26056	350.584	9.26056	235299	9.26111	350.646	9.26111	235217		9.26194	347.842	9.26194	22788.9	9.26278	347.994	9.26278	23971			33.348	346.57	9.26333	26337.9
9.28	347.352	9.28	65446.1	9.28056	347.176	9.28056	53121.2		9.28139	347.972	9.28139	156586	9.28222	347.768	9.28222	148742		9.28278	348.101	9.28278	26108.3	9.28361	347.946	9.28361	25350.8		9.28444	350.561	9.28444	235145	9.285	350.647	9.285	235217		9.28583	347.862	9.28583	22878.8	9.28667	347.992	9.28667	24119.9			33.434	346.488	9.28722	25381
9.30389	347.368	9.30389	65583.3	9.30444	347.168	9.30444	53374.8		9.30528	347.962	9.30528	156798	9.30611	347.76	9.30611	149289		9.30667	348.089	9.30667	26216.1	9.3075	347.966	9.3075	25588.3		9.30833	350.567	9.30833	235165	9.30889	350.647	9.30889	235298		9.30972	347.851	9.30972	23033.3	9.31056	348.002	9.31056	24201			33.52	346.509	9.31111	24828.4
9.32778	347.376	9.32778	65877.6	9.32833	347.206	9.32833	53810.1		9.32917	347.987	9.32917	157288	9.33	347.787	9.33	149859		9.33056	348.093	9.33056	26508.7	9.33139	347.984	9.33139	25515.3		9.33222	350.571	9.33222	235059	9.33306	350.684	9.33306	235139		9.33361	347.863	9.33361	23057.6	9.33444	348.025	9.33444	24157.3			33.606	346.553	9.335	24754.1
9.35167	347.39	9.35167	65824.7	9.35222	347.196	9.35222	53555		9.35306	347.977	9.35306	157090	9.35389	347.774	9.35389	149604		9.35444	348.111	9.35444	26500.1	9.35528	347.977	9.35528	25455.6		9.35611	350.57	9.35611	234922	9.35667	350.275	9.35667	231442		9.3575	347.883	9.3575	23250.9	9.35833	348.015	9.35833	24271.9			33.692	346.581	9.35889	25320.9
9.37556	347.396	9.37556	66020.4	9.37611	347.215	9.37611	53812.1		9.37694	348.007	9.37694	157455	9.37778	347.801	9.37778	150157		9.37833	348.121	9.37833	26431.1	9.37917	347.989	9.37917	25658.9		9.38	350.595	9.38	234680	9.38056	349.644	9.38056	210249		9.38139	347.878	9.38139	23248.9	9.38222	348.024	9.38222	24384.7			33.778	346.617	9.38278	25960.4
9.39944	347.409	9.39944	66445.6	9.4	347.214	9.4	54218		9.40083	348.002	9.40083	157842	9.40167	347.787	9.40167	150767		9.40222	348.126	9.40222	26641.6	9.40306	347.996	9.40306	25868		9.40389	350.621	9.40389	234592	9.40444	349.681	9.40444	214255		9.40528	347.903	9.40528	23271.6	9.40611	348.037	9.40611	24103			33.864	346.657	9.40667	25861.4
9.42333	347.447	9.42333	66472.1	9.42389	347.226	9.42389	54250.4		9.42472	348.003	9.42472	157701	9.42556	347.811	9.42556	150586		9.42611	348.129	9.42611	26531.8	9.42694	348.001	9.42694	25657.2		9.4275	350.64	9.4275	234324	9.42833	349.725	9.42833	220827		9.42917	347.906	9.42917	23285.6	9.43	348.057	9.43	24311.2			33.95	346.725	9.43056	25722.5
9.44722	347.431	9.44722	66636.1	9.44778	347.237	9.44778	54745.3		9.44861	348.026	9.44861	158154	9.44944	347.807	9.44944	151147		9.45	348.153	9.45	26756.4	9.45083	348.027	9.45083	25913.5		9.45167	350.653	9.45167	234550	9.45222	349.768	9.45222	226378		9.45306	347.921	9.45306	23392.3	9.45389	348.063	9.45389	24182.5			34.036	346.788	9.45444	25991.1
9.47111	347.453	9.47111	66947.9	9.47167	347.247	9.47167	55035.4		9.4725	348.029	9.4725	158455	9.47333	347.82	9.47333	151444		9.47389	348.164	9.47389	26816.2	9.47472	348.027	9.47472	25909.7		9.47556	350.648	9.47556	234476	9.47611	349.848	9.47611	229521		9.47694	347.927	9.47694	23532.3	9.47778	348.071	9.47778	24331.5			34.122	346.82	9.47833	26439.2
9.495	347.45	9.495	67359.3	9.49556	347.24	9.49556	55203.2		9.49639	348.043	9.49639	158740	9.49722	347.839	9.49722	151363		9.49778	348.159	9.49778	26708.5	9.49861	348.032	9.49861	25751.3		9.49944	350.704	9.49944	234252	9.5	349.925	9.5	231317		9.50083	347.928	9.50083	23471.4	9.50167	348.083	9.50167	24539.5			34.208	346.859	9.50222	26591
9.51889	347.461	9.51889	67082.3	9.51944	347.28	9.51944	55132.4		9.52028	348.05	9.52028	158597	9.52111	347.845	9.52111	151603		9.52167	348.166	9.52167	26648.9	9.5225	348.041	9.5225	26184.2		9.52333	350.722	9.52333	234305	9.52417	350.022	9.52417	233540		9.52472	347.956	9.52472	23746.6	9.52556	348.098	9.52556	24478.3			34.295	346.945	9.52639	26955.2
9.54278	347.463	9.54278	67471.5	9.54333	347.283	9.54333	55330		9.54417	348.055	9.54417	158865	9.545	347.843	9.545	151774		9.54556	348.158	9.54556	26628.2	9.54639	348.044	9.54639	26101.5		9.54722	350.757	9.54722	234015	9.54778	350.129	9.54778	233700		9.54861	347.963	9.54861	23666	9.54944	348.105	9.54944	24567.2			34.38	346.982	9.55	26855.6
9.56667	347.472	9.56667	67131.6	9.56722	347.293	9.56722	55265.2		9.56806	348.049	9.56806	158739	9.56889	347.869	9.56889	151699		9.56944	348.175	9.56944	26665.6	9.57028	348.041	9.57028	26377.2		9.57111	350.765	9.57111	233789	9.57167	350.242	9.57167	233993		9.5725	347.971	9.5725	23789.8	9.57333	348.101	9.57333	24564			34.466	347.042	9.57389	27238.5
9.59056	347.478	9.59056	67424.7	9.59111	347.284	9.59111	55581.1		9.59194	348.08	9.59194	159108	9.59278	347.867	9.59278	152061		9.59333	348.197	9.59333	26835.8	9.59417	348.063	9.59417	26356.6		9.595	350.804	9.595	233911	9.59556	350.334	9.59556	234127		9.59639	347.971	9.59639	23832.9	9.59722	348.121	9.59722	24706.1			34.552	347.049	9.59778	27862.5
9.61444	347.51	9.61444	67855.2	9.615	347.291	9.615	55936		9.61583	348.073	9.61583	159512	9.61667	347.875	9.61667	152192		9.61722	348.204	9.61722	27072.9	9.61806	348.076	9.61806	26214.8		9.61889	350.832	9.61889	232943	9.61972	350.396	9.61972	233984		9.62028	347.988	9.62028	23759	9.62111	348.138	9.62111	24652.2			34.638	347.112	9.62167	28326
9.63833	347.491	9.63833	67833.4	9.63889	347.315	9.63889	55885.8		9.63972	348.099	9.63972	159456	9.64056	347.889	9.64056	152368		9.64111	348.21	9.64111	27085.6	9.64194	348.082	9.64194	26276.2		9.64278	350.829	9.64278	233646	9.64333	350.471	9.64333	234317		9.64417	347.995	9.64417	24016.8	9.645	348.141	9.645	24723.7			34.724	347.115	9.64556	28067.7
9.66222	347.514	9.66222	68296.9	9.66278	347.315	9.66278	56362.6		9.66361	348.091	9.66361	159938	9.66444	347.894	9.66444	152560		9.66528	348.212	9.66528	27077.1	9.66583	348.092	9.66583	26307.2		9.66667	350.87	9.66667	233068	9.6675	350.528	9.6675	234099		9.66806	347.992	9.66806	23889.2	9.66889	348.159	9.66889	24620.5			34.811	347.159	9.66972	28137
9.68611	347.507	9.68611	68024.2	9.68667	347.342	9.68667	56028.4		9.6875	348.102	9.6875	159611	9.68833	347.909	9.68833	152485		9.68917	348.219	9.68917	27006.3	9.68972	348.092	9.68972	26178.5		9.69056	350.876	9.69056	232595	9.69111	350.606	9.69111	233961		9.69194	348.003	9.69194	24022.3	9.69278	348.159	9.69278	24742.8			34.896	347.194	9.69333	28197.5
9.71	347.528	9.71	68444.1	9.71056	347.353	9.71056	56627.6		9.71139	348.112	9.71139	160240	9.71222	347.901	9.71222	152932		9.71278	348.222	9.71278	27138	9.71361	348.113	9.71361	26396.5		9.71444	350.885	9.71444	232595	9.715	350.637	9.715	233886		9.71583	348.014	9.71583	24126.7	9.71667	348.167	9.71667	24836.3			34.982	347.23	9.71722	28320
9.73389	347.544	9.73389	68653.8	9.73444	347.349	9.73444	56846.6		9.73528	348.137	9.73528	160337	9.73611	347.919	9.73611	152923		9.73667	348.24	9.73667	27157.6	9.7375	348.124	9.7375	26263.9		9.73833	350.933	9.73833	231026	9.73889	350.697	9.73889	233345		9.73972	348.029	9.73972	24008.6	9.74056	348.185	9.74056	24563.7			35.068	347.268	9.74111	28445
9.75778	347.564	9.75778	68390.1	9.75833	347.354	9.75833	56645.7		9.75917	348.136	9.75917	160289	9.76	347.907	9.76	152952		9.76056	348.25	9.76056	27073.3	9.76139	348.14	9.76139	26375.7		9.76222	350.951	9.76222	230938	9.76278	350.721	9.76278	233381		9.76361	348.033	9.76361	24114.7	9.76444	348.189	9.76444	24699.6			35.154	347.235	9.765	28274.4
9.78167	347.559	9.78167	68531.8	9.78222	347.366	9.78222	57010.1		9.78306	348.15	9.78306	160460	9.78389	347.926	9.78389	153050		9.78472	348.247	9.78472	27134.5	9.78528	348.135	9.78528	26263.4		9.78611	350.941	9.78611	230524	9.78667	350.739	9.78667	232764		9.7875	348.044	9.7875	24071.8	9.78833	348.204	9.78833	24751			35.241	347.256	9.78917	28936.4
9.80556	347.567	9.80556	68912.7	9.80611	347.394	9.80611	57112.8		9.80694	348.151	9.80694	160445	9.80778	347.947	9.80778	153301		9.80861	348.267	9.80861	27149	9.80917	348.143	9.80917	26397.1		9.81	350.962	9.81	229349	9.81083	350.725	9.81083	231616		9.81139	348.058	9.81139	24030.5	9.81222	348.205	9.81222	24636.1			35.327	347.294	9.81306	29114.4
9.82944	347.584	9.82944	68761.8	9.83	347.393	9.83	57240.3		9.83083	348.17	9.83083	160663	9.83167	347.935	9.83167	153329		9.83222	348.26	9.83222	27408.4	9.83306	348.156	9.83306	26838.4		9.83389	350.967	9.83389	230026	9.83444	350.741	9.83444	232383		9.83528	348.06	9.83528	24318.3	9.83611	348.22	9.83611	24944			35.412	347.291	9.83667	29033.8
9.85333	347.584	9.85333	69339.6	9.85389	347.395	9.85389	57399.3		9.85472	348.16	9.85472	161117	9.85556	347.955	9.85556	153748		9.85611	348.271	9.85611	27481.4	9.85694	348.151	9.85694	26846.2		9.85778	350.96	9.85778	229717	9.85833	350.744	9.85833	231709		9.85917	348.078	9.85917	24253.8	9.86	348.249	9.86	24925.4			35.498	347.299	9.86056	29324.9
9.87722	347.589	9.87722	69265.9	9.87778	347.394	9.87778	57590.8		9.87861	348.177	9.87861	160914	9.87944	347.961	9.87944	153538		9.88	348.284	9.88	27447.4	9.88083	348.153	9.88083	26682.6		9.88167	351.012	9.88167	228479	9.88222	350.751	9.88222	230999		9.88306	348.067	9.88306	24265.9	9.88389	348.244	9.88389	24875.9			35.584	347.28	9.88444	28506.2
9.90111	347.617	9.90111	69327.3	9.90194	347.414	9.90194	57692.6		9.9025	348.185	9.9025	161211	9.90333	347.98	9.90333	153879		9.90417	348.281	9.90417	27380.7	9.90472	348.172	9.90472	26746.5		9.90556	351.019	9.90556	229837	9.90611	350.766	9.90611	231347		9.90694	348.085	9.90694	24441.5	9.90778	348.234	9.90778	25268.3			35.67	347.234	9.90833	28967.5
9.925	347.623	9.925	69750.6	9.92583	347.417	9.92583	58070.8		9.92639	348.2	9.92639	161610	9.92722	347.978	9.92722	154386		9.92806	348.29	9.92806	27532.4	9.92861	348.181	9.92861	26880.4		9.92944	351.032	9.92944	229747	9.93028	350.785	9.93028	231233		9.93083	348.102	9.93083	24525.3	9.93167	348.263	9.93167	25289.7			35.756	347.256	9.93222	28862.4
9.94889	347.622	9.94889	69858.3	9.94944	347.423	9.94944	58281.1		9.95028	348.186	9.95028	161653	9.95111	347.993	9.95111	154303		9.95167	348.303	9.95167	27420.1	9.9525	348.184	9.9525	26809		9.95333	351.058	9.95333	228027	9.95389	350.763	9.95389	229705		9.95472	348.1	9.95472	24459.8	9.95556	348.281	9.95556	25238.7			35.842	347.268	9.95611	28954
9.97278	347.638	9.97278	69648.3	9.97361	347.445	9.97361	58232.5		9.97417	348.196	9.97417	161695	9.975	347.989	9.975	154484		9.97583	348.312	9.97583	27491.9	9.97639	348.196	9.97639	26835.2		9.97722	351.017	9.97722	228612	9.97806	350.768	9.97806	229613		9.97861	348.122	9.97861	24533.5	9.97944	348.261	9.97944	25302.9			35.928	347.265	9.98	29155
9.99667	347.649	9.99667	70143.2	9.9975	347.452	9.9975	58623.1		9.99806	348.209	9.99806	162150	9.99889	348.01	9.99889	154809		9.99944	348.312	9.99944	27618.8	10.0003	348.213	10.0003	27034.7		10.0011	351.073	10.0011	229181	10.0017	350.798	10.0017	230165		10.0025	348.126	10.0025	24651.7	10.0033	348.285	10.0033	25294.8			36.014	347.248	10.0039	29511.3
10.0206	347.656	10.0206	70745.4	10.0214	347.449	10.0214	59134.5		10.0219	348.238	10.0219	162377	10.0228	348.005	10.0228	155123		10.0236	348.311	10.0236	27782	10.0242	348.212	10.0242	26980.1		10.025	351.065	10.025	228661	10.0256	350.809	10.0256	229578		10.0264	348.138	10.0264	24738.9	10.0272	348.292	10.0272	25271			36.1	347.246	10.0278	29536.2
10.0444	347.667	10.0444	70790.6	10.0453	347.469	10.0453	59049.7		10.0458	348.239	10.0458	162614	10.0467	348.029	10.0467	154984		10.0472	348.317	10.0472	27750.1	10.0481	348.224	10.0481	27194.6		10.0489	351.066	10.0489	227475	10.0494	350.84	10.0494	228152		10.0503	348.147	10.0503	24673.2	10.0511	348.304	10.0511	25244.8			36.186	347.25	10.0517	29357.8
10.0683	347.668	10.0683	70726.9	10.0692	347.48	10.0692	59183.4		10.0697	348.241	10.0697	162726	10.0706	348.019	10.0706	155123		10.0711	348.338	10.0711	27742.5	10.0719	348.227	10.0719	27263.4		10.0728	351.061	10.0728	227781	10.0733	350.866	10.0733	228057		10.0742	348.131	10.0742	24767.8	10.075	348.294	10.075	25434.1			36.272	347.243	10.0756	29286.9
10.0922	347.678	10.0922	70888.8	10.0931	347.492	10.0931	59553.1		10.0936	348.257	10.0936	162988	10.0944	348.029	10.0944	155526		10.0953	348.335	10.0953	27762.9	10.0958	347.954	10.0958	27833.9		10.0967	351.088	10.0967	227724	10.0975	350.849	10.0975	224731		10.0981	348.166	10.0981	24945.5	10.0989	348.318	10.0989	25697.8			36.359	347.293	10.0997	29985.6
10.1161	347.69	10.1161	71189.6	10.1169	347.479	10.1169	59653		10.1175	348.262	10.1175	163145	10.1183	348.048	10.1183	155601		10.1192	348.353	10.1192	27908.4	10.1197	348.097	10.1197	26998.7		10.1206	351.088	10.1206	227189	10.1211	350.544	10.1211	214115		10.1219	348.16	10.1219	24874.2	10.1228	348.319	10.1228	25605			36.445	347.27	10.1236	29748
10.14	347.706	10.14	71437.2	10.1408	347.503	10.1408	59855.2		10.1414	348.26	10.1414	163244	10.1422	348.048	10.1422	155641		10.1431	348.36	10.1431	27790.6	10.1436	348.133	10.1436	26819.7		10.1444	351.078	10.1444	226201	10.1453	350.495	10.1453	201396		10.1458	348.186	10.1458	25030.8	10.1467	348.334	10.1467	25441			36.531	347.268	10.1475	29821.1
10.1639	347.717	10.1639	71214.1	10.1647	347.539	10.1647	59888.6		10.1653	348.284	10.1653	163256	10.1661	348.06	10.1661	155647		10.1669	348.358	10.1669	27799.3	10.1675	348.108	10.1675	26880.8		10.1683	351.062	10.1683	226030	10.1692	350.663	10.1692	199737		10.1697	348.205	10.1697	25108.3	10.1706	348.353	10.1706	25603.3			36.616	347.265	10.1711	29880
10.1878	347.733	10.1878	71375.1	10.1886	347.531	10.1886	60103.3		10.1892	348.294	10.1892	163448	10.19	348.067	10.19	155968		10.1908	348.376	10.1908	27942.4	10.1914	348.077	10.1914	27814.3		10.1922	351.094	10.1922	226448	10.1931	350.83	10.1931	201222		10.1936	348.208	10.1936	25184.8	10.1944	348.359	10.1944	25533.4			36.703	347.279	10.1953	29602.9
10.2117	347.744	10.2117	72153.7	10.2125	347.519	10.2125	60268.3		10.2131	348.294	10.2131	163774	10.2139	348.09	10.2139	156053		10.2147	348.378	10.2147	27835	10.2153	348.001	10.2153	27421		10.2161	351.116	10.2161	225949	10.2169	350.945	10.2169	203317		10.2175	348.192	10.2175	25090.1	10.2183	348.374	10.2183	25664.7			36.789	347.295	10.2192	29671.5
10.2356	347.743	10.2356	72089.8	10.2364	347.546	10.2364	60345.6		10.2369	348.289	10.2369	163817	10.2378	348.094	10.2378	155940		10.2383	348.398	10.2383	27752.2	10.2392	347.895	10.2392	27446		10.24	351.115	10.24	224739	10.2408	351.025	10.2408	205645		10.2414	348.228	10.2414	25013	10.2422	348.382	10.2422	25659.4			36.875	347.289	10.2431	29465
10.2594	347.761	10.2594	71865.7	10.2603	347.559	10.2603	60159.1		10.2608	348.308	10.2608	163618	10.2617	348.1	10.2617	155877		10.2625	348.393	10.2625	27866.7	10.2631	347.846	10.2631	27328.3		10.2639	351.107	10.2639	224092	10.2647	351.138	10.2647	207907		10.2653	348.235	10.2653	25247	10.2661	348.383	10.2661	25505.9			36.961	347.3	10.2669	29237
10.2833	347.777	10.2833	72209.3	10.2842	347.553	10.2842	60654.8		10.2847	348.298	10.2847	164134	10.2856	348.09	10.2856	156289		10.2864	348.394	10.2864	27885.6	10.2869	347.871	10.2869	27740.7		10.2878	351.123	10.2878	225028	10.2886	351.182	10.2886	210945		10.2892	348.239	10.2892	25326.9	10.29	348.387	10.29	25745.4			37.047	347.315	10.2908	29434.3
10.3072	347.79	10.3072	72366	10.3081	347.556	10.3081	60941.7		10.3086	348.317	10.3086	164155	10.3094	348.123	10.3094	156511		10.3103	348.404	10.3103	27863.6	10.3108	347.923	10.3108	28494.2		10.3117	351.098	10.3117	224193	10.3125	351.211	10.3125	211398		10.3131	348.24	10.3131	25319.3	10.3139	348.399	10.3139	25643.2			37.133	347.285	10.3147	29281.9
10.3311	347.764	10.3311	72490	10.3319	347.57	10.3319	61106.8		10.3325	348.353	10.3325	164358	10.3333	348.116	10.3333	156676		10.3342	348.42	10.3342	27916.8	10.3347	347.962	10.3347	28937.3		10.3356	351.119	10.3356	224065	10.3364	351.266	10.3364	212058		10.3369	348.246	10.3369	25450.9	10.3378	348.406	10.3378	25643.4			37.219	347.346	10.3386	29192.5
10.355	347.79	10.355	72693.3	10.3558	347.587	10.3558	61318		10.3564	348.324	10.3564	164604	10.3572	348.131	10.3572	156688		10.3581	348.41	10.3581	27981.4	10.3586	348.012	10.3586	28567.4		10.3594	351.117	10.3594	223360	10.3603	351.311	10.3603	212547		10.3608	348.25	10.3608	25357	10.3617	348.414	10.3617	25725.2			37.304	347.348	10.3622	29047.6
10.3789	347.791	10.3789	72535.7	10.3797	347.578	10.3797	61226.1		10.3803	348.359	10.3803	164688	10.3811	348.146	10.3811	156766		10.3819	348.42	10.3819	27990.5	10.3825	348.065	10.3825	28812.7		10.3833	351.128	10.3833	222974	10.3842	351.308	10.3842	213739		10.3847	348.27	10.3847	25550.8	10.3856	348.427	10.3856	25858.8			37.39	347.365	10.3861	29174.7
10.4028	347.813	10.4028	72693	10.4036	347.608	10.4036	61182.8		10.4042	348.372	10.4042	164678	10.405	348.125	10.405	156833		10.4058	348.417	10.4058	27912.6	10.4064	348.113	10.4064	28598.3		10.4072	351.114	10.4072	222192	10.4078	351.326	10.4078	213629		10.4086	348.274	10.4086	25506.1	10.4094	348.437	10.4094	25737.1			37.477	347.367	10.4103	29156.7
10.4267	347.813	10.4267	72878.6	10.4275	347.601	10.4275	61736.5		10.4281	348.359	10.4281	164950	10.4289	348.125	10.4289	157048		10.4297	348.433	10.4297	28049	10.4303	348.168	10.4303	28324.2		10.4311	351.113	10.4311	222367	10.4319	351.327	10.4319	213927		10.4325	348.285	10.4325	25553.2	10.4333	348.453	10.4333	25786.1			37.562	347.359	10.4339	29517.6
10.4506	347.82	10.4506	73124.4	10.4514	347.617	10.4514	61971.9		10.4519	348.371	10.4519	165244	10.4528	348.152	10.4528	157392		10.4536	348.45	10.4536	27997.3	10.4542	348.206	10.4542	28878.7		10.455	351.145	10.455	222406	10.4558	351.308	10.4558	214924		10.4564	348.3	10.4564	25629	10.4572	348.466	10.4572	25952.9			37.648	347.384	10.4578	29595.2
10.4744	347.828	10.4744	73644	10.4753	347.646	10.4753	62372.7		10.4758	348.38	10.4758	165426	10.4767	348.164	10.4767	157465		10.4775	348.437	10.4775	28239.2	10.4781	348.288	10.4781	28624.8		10.4789	351.142	10.4789	221805	10.4797	351.309	10.4797	214328		10.4803	348.299	10.4803	25698.6	10.4811	348.467	10.4811	25816			37.735	347.405	10.4819	29618.3
10.4983	347.861	10.4983	73636.3	10.4992	347.64	10.4992	62281.4		10.4997	348.372	10.4997	165291	10.5006	348.169	10.5006	157566		10.5014	348.469	10.5014	28183.8	10.5022	348.33	10.5022	28507.8		10.5028	351.147	10.5028	220936	10.5036	351.305	10.5036	213568		10.5044	348.311	10.5044	25771.2	10.505	348.486	10.505	25766			37.821	347.377	10.5058	29680.6
10.5222	347.85	10.5222	73837.1	10.5231	347.637	10.5231	62308.1		10.5236	348.395	10.5236	165545	10.5244	348.175	10.5244	157569		10.5253	348.455	10.5253	28174.7	10.5258	348.373	10.5258	28825.1		10.5267	351.171	10.5267	220696	10.5275	351.274	10.5275	213523		10.5281	348.319	10.5281	25656.6	10.5289	348.484	10.5289	25824.5			37.906	347.414	10.5294	30048.6
10.5461	347.879	10.5461	73738.5	10.5469	347.677	10.5469	62268.8		10.5475	348.416	10.5475	165341	10.5483	348.175	10.5483	157582		10.5489	348.48	10.5489	28068.4	10.5497	348.443	10.5497	28639.9		10.5506	351.162	10.5506	219885	10.5511	351.249	10.5511	213437		10.5519	348.328	10.5519	25664.6	10.5528	348.504	10.5528	26034.7			37.992	347.403	10.5533	30074.9
10.57	347.877	10.57	73753.2	10.5708	347.667	10.5708	62396.4		10.5714	348.4	10.5714	165519	10.5722	348.2	10.5722	157714		10.5731	348.485	10.5731	27976.6	10.5736	348.493	10.5736	28323.3		10.5744	351.156	10.5744	219594	10.5753	351.244	10.5753	213178		10.5758	348.336	10.5758	25721.7	10.5767	348.502	10.5767	25918.8			38.078	347.435	10.5772	29652.2
10.5939	347.87	10.5939	73618.4	10.5947	347.663	10.5947	62572.6		10.5953	348.429	10.5953	165337	10.5961	348.202	10.5961	157494		10.5969	348.473	10.5969	27807.6	10.5975	348.515	10.5975	28320.5		10.5983	351.187	10.5983	218641	10.5992	351.209	10.5992	213261		10.5997	348.355	10.5997	25748.8	10.6006	348.502	10.6006	25950			38.164	347.408	10.6011	29686.3
10.6178	347.887	10.6178	73915.2	10.6186	347.673	10.6186	62878.9		10.6192	348.422	10.6192	165872	10.62	348.222	10.62	158038		10.6208	348.469	10.6208	28279.5	10.6214	348.554	10.6214	28538.4		10.6222	351.171	10.6222	218844	10.6231	351.202	10.6231	214416		10.6236	348.351	10.6236	25866.4	10.6244	348.528	10.6244	25994.6			38.251	347.444	10.6253	29884.4
10.6417	347.889	10.6417	74233.2	10.6425	347.676	10.6425	63048.3		10.6431	348.425	10.6431	165901	10.6439	348.221	10.6439	158131		10.6447	348.475	10.6447	28344.6	10.6453	348.552	10.6453	28549.6		10.6461	351.207	10.6461	219091	10.6469	351.144	10.6469	213986		10.6478	348.376	10.6478	25935.2	10.6483	348.532	10.6483	26077.5			38.337	347.461	10.6492	29667.1
10.6656	347.915	10.6656	74421.4	10.6664	347.705	10.6664	63253.5		10.6669	348.446	10.6669	166023	10.6678	348.235	10.6678	158344		10.6686	348.506	10.6686	28287.2	10.6692	348.541	10.6692	28473		10.67	351.182	10.67	218704	10.6708	351.183	10.6708	213685		10.6714	348.389	10.6714	25916.3	10.6722	348.554	10.6722	26180.3			38.423	347.473	10.6731	29737.4
10.6894	347.935	10.6894	74560.7	10.6903	347.711	10.6903	63248.8		10.6908	348.442	10.6908	166273	10.6917	348.248	10.6917	158557		10.6925	348.515	10.6925	28353.2	10.6933	348.52	10.6933	28240.5		10.6939	351.22	10.6939	218450	10.6947	351.159	10.6947	214027		10.6953	348.374	10.6953	26028.9	10.6961	348.554	10.6961	26265.9			38.509	347.449	10.6969	29893.8
10.7133	347.944	10.7133	74667.6	10.7142	347.712	10.7142	63782.3		10.7147	348.442	10.7147	166504	10.7156	348.249	10.7156	158599		10.7164	348.521	10.7164	28542.7	10.7169	348.5	10.7169	28416		10.7178	351.226	10.7178	217695	10.7186	351.143	10.7186	213413		10.7192	348.387	10.7192	25982.7	10.72	348.576	10.72	26081.1			38.595	347.483	10.7208	29439.9
10.7372	347.939	10.7372	74636	10.7381	347.713	10.7381	63702		10.7386	348.457	10.7386	166484	10.7394	348.23	10.7394	158642		10.7403	348.53	10.7403	28401.4	10.7408	348.477	10.7408	28218.1		10.7417	351.233	10.7417	217378	10.7425	351.143	10.7425	213685		10.7433	348.393	10.7433	26061.8	10.7439	348.57	10.7439	26018			38.681	347.477	10.7447	29374.1
10.7611	347.955	10.7611	74781	10.7619	347.743	10.7619	63800.5		10.7625	348.475	10.7625	166350	10.7633	348.252	10.7633	158622		10.7642	348.535	10.7642	28477.6	10.7647	348.479	10.7647	28032.4		10.7656	351.237	10.7656	216531	10.7664	351.126	10.7664	211941		10.7669	348.402	10.7669	26119.3	10.7678	348.588	10.7678	26149.5			38.767	347.486	10.7686	30006.1
10.785	347.958	10.785	75039	10.7858	347.751	10.7858	64058.1		10.7864	348.461	10.7864	166774	10.7872	348.261	10.7872	158735		10.7881	348.532	10.7881	28397.8	10.7886	348.467	10.7886	28465.5		10.7894	351.222	10.7894	216016	10.7903	351.153	10.7903	207523		10.7911	348.423	10.7911	26072.3	10.7917	348.611	10.7917	26209.4			38.853	347.507	10.7925	30045.4
10.8089	347.965	10.8089	75397.2	10.8097	347.761	10.8097	64499.6		10.8106	348.484	10.8106	166992	10.8111	348.271	10.8111	158972		10.8119	348.537	10.8119	28497.7	10.8128	348.484	10.8128	27890.3		10.8133	351.251	10.8133	215639	10.8142	351.247	10.8142	204242		10.815	348.42	10.815	26098.6	10.8156	348.59	10.8156	26241.5			38.939	347.519	10.8164	29797.7
10.8328	347.974	10.8328	75394.7	10.8336	347.768	10.8336	64566.5		10.8342	348.497	10.8342	167015	10.835	348.288	10.835	159025		10.8358	348.55	10.8358	28656.7	10.8367	348.493	10.8367	27608.6		10.8372	351.278	10.8372	215234	10.8381	351.309	10.8381	202649		10.8389	348.425	10.8389	26224.8	10.8394	348.611	10.8394	26239.4			39.025	347.52	10.8403	29628.9
10.8567	348.007	10.8567	75504.1	10.8575	347.767	10.8575	64519.1		10.8581	348.499	10.8581	167177	10.8589	348.292	10.8589	159275		10.8597	348.57	10.8597	28526.9	10.8603	348.502	10.8603	27527.7		10.8611	351.27	10.8611	214822	10.8619	351.381	10.8619	201706		10.8625	348.432	10.8625	26223.7	10.8633	348.612	10.8633	26194.3			39.111	347.549	10.8642	30070
10.8806	347.985	10.8806	75634.6	10.8814	347.756	10.8814	64822.2		10.8822	348.516	10.8822	167188	10.8828	348.304	10.8828	159253		10.8836	348.554	10.8836	28507.4	10.8842	348.493	10.8842	27234.1		10.885	351.304	10.885	213926	10.8858	351.248	10.8858	199044		10.8864	348.448	10.8864	26325.5	10.8872	348.622	10.8872	26177			39.197	347.547	10.8881	29868.6
10.9044	348.016	10.9044	75814.8	10.9053	347.786	10.9053	65000.9		10.9058	348.509	10.9058	167359	10.9067	348.311	10.9067	159465		10.9075	348.56	10.9075	28492.5	10.9081	348.482	10.9081	27684.9		10.9089	351.274	10.9089	213307	10.9097	351.15	10.9097	197892		10.9103	348.453	10.9103	26391.7	10.9111	348.641	10.9111	26287.2			39.283	347.552	10.9119	30062.3
10.9283	348.022	10.9283	75494.3	10.9292	347.807	10.9292	64424.6		10.9297	348.526	10.9297	167142	10.9306	348.312	10.9306	159121		10.9314	348.57	10.9314	28486.3	10.9319	348.478	10.9319	27620.7		10.9328	351.31	10.9328	211947	10.9336	351.294	10.9336	196399		10.9342	348.453	10.9342	26316.3	10.935	348.651	10.935	26400.6			39.369	347.554	10.9358	29670.9
10.9522	348.014	10.9522	75955.8	10.9531	347.818	10.9531	64809.4		10.9539	348.52	10.9539	167414	10.9544	348.333	10.9544	159520		10.9553	348.576	10.9553	28589.4	10.9558	348.471	10.9558	27710.4		10.9567	351.35	10.9567	212211	10.9575	351.404	10.9575	196770		10.9583	348.471	10.9583	26397.9	10.9589	348.663	10.9589	26267.9			39.455	347.598	10.9597	29595.8
10.9761	348.041	10.9761	76383.7	10.9769	347.828	10.9769	65397.7		10.9778	348.544	10.9778	167668	10.9783	348.318	10.9783	160009		10.9792	348.566	10.9792	28564.8	10.98	348.46	10.98	27593.6		10.9806	351.293	10.9806	212305	10.9814	351.487	10.9814	197790		10.9822	348.489	10.9822	26540	10.9828	348.659	10.9828	26432.2			39.541	347.58	10.9836	30169.4
11	348.029	11	76604.9	11.0008	347.828	11.0008	65712.4		11.0017	348.545	11.0017	168004	11.0022	348.334	11.0022	160207		11.0031	348.59	11.0031	28763.4	11.0039	348.451	11.0039	28301.5		11.0044	351.332	11.0044	212520	11.0053	351.554	11.0053	198156		11.0061	348.493	11.0061	26746.9	11.0067	348.683	11.0067	26529.6			39.627	347.63	11.0075	30013.9
11.0239	348.047	11.0239	76244.9	11.0247	347.829	11.0247	65571.1		11.0253	348.548	11.0253	167933	11.0261	348.354	11.0261	160416		11.0269	348.606	11.0269	28743.6	11.0278	348.47	11.0278	28293.7		11.0283	351.358	11.0283	211715	11.0292	351.625	11.0292	198281		11.03	348.499	11.03	26670.8	11.0306	348.688	11.0306	26592.7			39.713	347.623	11.0314	30275.9
11.0478	348.06	11.0478	76711.4	11.0486	347.842	11.0486	65655.3		11.0494	348.554	11.0494	167985	11.05	348.374	11.05	160176		11.0508	348.598	11.0508	28551.8	11.0517	348.467	11.0517	27893		11.0522	351.333	11.0522	209714	11.0531	351.692	11.0531	198407		11.0539	348.504	11.0539	26590.6	11.0544	348.71	11.0544	26438.6			39.799	347.618	11.0553	30220.2
11.0717	348.056	11.0717	77062.5	11.0725	347.847	11.0725	66067.2		11.0733	348.578	11.0733	168412	11.0739	348.371	11.0739	160747		11.0747	348.603	11.0747	28914.8	11.0756	348.463	11.0756	28506.7		11.0761	351.381	11.0761	211401	11.0769	351.693	11.0769	198613		11.0778	348.495	11.0778	26765.3	11.0783	348.702	11.0783	26461.3			39.885	347.636	11.0792	30364.1
11.0956	348.067	11.0956	77529.1	11.0964	347.853	11.0964	66566.1		11.0972	348.578	11.0972	168605	11.0978	348.372	11.0978	160951		11.0986	348.612	11.0986	28904.9	11.0994	348.461	11.0994	28827.6		11.1	351.374	11.1	211187	11.1008	351.756	11.1008	198801		11.1017	348.524	11.1017	26808.3	11.1022	348.714	11.1022	26718.2			39.971	347.638	11.1031	30730.2
11.1194	348.088	11.1194	77156.1	11.1203	347.871	11.1203	66307.1		11.1211	348.6	11.1211	168345	11.1217	348.371	11.1217	160648		11.1225	348.625	11.1225	28941.5	11.1233	348.477	11.1233	29087.6		11.1239	351.362	11.1239	210485	11.1247	351.771	11.1247	198917		11.1253	348.533	11.1253	26874.1	11.1261	348.72	11.1261	26761.2			40.057	347.645	11.1269	30418.1
11.1433	348.103	11.1433	77420.2	11.1442	347.877	11.1442	66464.4		11.145	348.594	11.145	168296	11.1456	348.386	11.1456	160553		11.1464	348.628	11.1464	28656.7	11.1469	348.499	11.1469	28442.7		11.1478	351.406	11.1478	208747	11.1486	351.789	11.1486	198841		11.1492	348.526	11.1492	26703.2	11.15	348.724	11.15	26543.6			40.143	347.641	11.1508	30467.4
11.1672	348.124	11.1672	77392.2	11.1681	347.871	11.1681	66874		11.1689	348.6	11.1689	168579	11.1694	348.409	11.1694	160979		11.1703	348.623	11.1703	28792	11.1711	348.491	11.1711	28565.3		11.1717	351.416	11.1717	208346	11.1725	351.819	11.1725	198987		11.1733	348.54	11.1733	26814.3	11.1739	348.722	11.1739	26679.6			40.229	347.664	11.1747	30231.1
11.1911	348.114	11.1911	77737.6	11.1919	347.893	11.1919	66888.5		11.1925	348.605	11.1925	168897	11.1933	348.417	11.1933	161161		11.1942	348.645	11.1942	29111.3	11.1947	348.515	11.1947	28786.9		11.1956	351.422	11.1956	207970	11.1964	351.79	11.1964	199000		11.1969	348.548	11.1969	26948.2	11.1978	348.742	11.1978	26766.6			40.315	347.668	11.1986	30331.4
11.215	348.131	11.215	77721	11.2158	347.901	11.2158	67038.8		11.2167	348.625	11.2167	168754	11.2172	348.422	11.2172	160994		11.2181	348.649	11.2181	28827.9	11.2189	348.511	11.2189	28636.3		11.2194	351.442	11.2194	206880	11.2203	351.773	11.2203	199015		11.2211	348.563	11.2211	26996.3	11.2217	348.766	11.2217	26890.8			40.401	347.682	11.2225	30161.1
11.2389	348.123	11.2389	77793.6	11.2397	347.929	11.2397	67185.5		11.2406	348.63	11.2406	168929	11.2411	348.425	11.2411	161394		11.2419	348.638	11.2419	29029.3	11.2428	348.514	11.2428	28710.7		11.2433	351.415	11.2433	206212	11.2442	351.751	11.2442	198996		11.245	348.561	11.245	27095.9	11.2456	348.755	11.2456	26712.4			40.487	347.682	11.2464	29893
11.2628	348.128	11.2628	77902	11.2636	347.914	11.2636	67415.8		11.2644	348.629	11.2644	169092	11.265	348.439	11.265	161528		11.2658	348.654	11.2658	28978.3	11.2667	348.517	11.2667	29018.6		11.2672	351.454	11.2672	205943	11.2681	351.734	11.2681	198999		11.2689	348.571	11.2689	27088.6	11.2697	348.777	11.2697	26817.9			40.573	347.679	11.2703	30081.6
11.2867	348.145	11.2867	77922.3	11.2875	347.931	11.2875	67445.6		11.2883	348.638	11.2883	168925	11.2889	348.441	11.2889	161335		11.2897	348.663	11.2897	28977	11.2906	348.535	11.2906	28446.6		11.2911	350.936	11.2911	198434	11.2919	351.674	11.2919	199023		11.2928	348.579	11.2928	27090.5	11.2933	348.783	11.2933	26739.2			40.659	347.694	11.2942	30391.8
11.3106	348.177	11.3106	78469.1	11.3114	347.942	11.3114	67976.2		11.3122	348.645	11.3122	169442	11.3128	348.452	11.3128	161694		11.3136	348.694	11.3136	29274.3	11.3144	348.529	11.3144	28952.2		11.315	350.488	11.315	186274	11.3158	351.661	11.3158	199119		11.3167	348.582	11.3167	27155.4	11.3172	348.776	11.3172	26786.2			40.745	347.722	11.3181	30600.9
11.3344	348.172	11.3344	78395.6	11.3353	347.937	11.3353	67693.5		11.3361	348.665	11.3361	169215	11.3367	348.454	11.3367	161581		11.3375	348.681	11.3375	29054.6	11.3383	348.523	11.3383	28938.3		11.3389	350.508	11.3389	189523	11.3397	351.63	11.3397	198977		11.3406	348.597	11.3406	27012.2	11.3411	348.82	11.3411	26702.2			40.831	347.708	11.3419	30349.6
11.3583	348.181	11.3583	78802	11.3592	347.939	11.3592	68262		11.36	348.669	11.36	169514	11.3606	348.449	11.3606	162063		11.3614	348.71	11.3614	29246.5	11.3622	348.548	11.3622	29021.3		11.3628	350.555	11.3628	195751	11.3636	351.598	11.3636	199179		11.3642	348.616	11.3642	27235.7	11.365	348.805	11.365	26761.6			40.917	347.708	11.3658	30800.3
11.3822	348.184	11.3822	78574.1	11.3831	347.966	11.3831	68043.7		11.3839	348.67	11.3839	169296	11.3844	348.466	11.3844	161783		11.3853	348.7	11.3853	29102.8	11.3861	348.558	11.3861	28795.8		11.3867	350.639	11.3867	197865	11.3875	351.568	11.3875	199124		11.3883	348.622	11.3883	27098	11.3889	348.801	11.3889	26897			41.003	347.754	11.3897	30531.9
11.4061	348.207	11.4061	79016.1	11.4069	347.972	11.4069	68530.2		11.4078	348.687	11.4078	169694	11.4083	348.463	11.4083	162074		11.4092	348.714	11.4092	29212	11.41	348.572	11.41	29125.6		11.4106	350.711	11.4106	198581	11.4114	351.545	11.4114	199135		11.4122	348.605	11.4122	27296.3	11.4128	348.832	11.4128	27020.9			41.089	347.764	11.4136	30738.7
11.43	348.2	11.43	79094.5	11.4308	347.989	11.4308	68567.3		11.4317	348.672	11.4317	169857	11.4322	348.472	11.4322	162287		11.4331	348.712	11.4331	29448	11.4336	348.581	11.4336	28685.2		11.4344	350.783	11.4344	198944	11.4353	351.492	11.4353	199203		11.4361	348.625	11.4361	27311.1	11.4367	348.839	11.4367	26982.1			41.175	347.759	11.4375	30636.6
11.4539	348.212	11.4539	79139.4	11.4547	347.981	11.4547	68663.4		11.4556	348.692	11.4556	169844	11.4561	348.481	11.4561	162327		11.4569	348.722	11.4569	29488.1	11.4578	348.592	11.4578	28713.7		11.4583	350.877	11.4583	199305	11.4592	351.454	11.4592	199122		11.46	348.618	11.46	27320.5	11.4606	348.835	11.4606	27054.3			41.261	347.748	11.4614	30311.4
11.4778	348.223	11.4778	79478.1	11.4786	348.006	11.4786	68888.2		11.4794	348.71	11.4794	170143	11.48	348.498	11.48	162737		11.4808	348.721	11.4808	29813	11.4817	348.584	11.4817	28869		11.4822	350.957	11.4822	200419	11.4831	351.404	11.4831	199255		11.4836	348.648	11.4836	27442.5	11.4844	348.85	11.4844	27134.8			41.347	347.78	11.4853	30367.5
11.5017	348.222	11.5017	79902.7	11.5025	348.023	11.5025	69125.6		11.5033	348.717	11.5033	170243	11.5039	348.515	11.5039	162886		11.5047	348.741	11.5047	29786.6	11.5056	348.601	11.5056	29225.7		11.5061	351.038	11.5061	202026	11.5069	351.376	11.5069	199358		11.5078	348.652	11.5078	27602.1	11.5083	348.859	11.5083	27109.6			41.433	347.772	11.5092	30900.7
11.5256	348.233	11.5256	79794.2	11.5264	348.007	11.5264	69600.4		11.5272	348.705	11.5272	170658	11.5278	348.514	11.5278	163345		11.5286	348.733	11.5286	29812.7	11.5294	348.607	11.5294	28892.7		11.53	351.14	11.53	203931	11.5308	351.372	11.5308	199532		11.5317	348.665	11.5317	27646.8	11.5322	348.886	11.5322	27160			41.519	347.781	11.5331	30843.4
11.5494	348.24	11.5494	79961.8	11.5503	348.04	11.5503	69365.3		11.5511	348.729	11.5511	170579	11.5517	348.533	11.5517	163056		11.5525	348.729	11.5525	29623.1	11.5533	348.624	11.5533	29027.5		11.5539	351.219	11.5539	203247	11.5547	351.346	11.5547	199274		11.5556	348.672	11.5556	27523	11.5561	348.873	11.5561	27195.5			41.605	347.787	11.5569	30647.4
11.5733	348.252	11.5733	80214.6	11.5742	348.032	11.5742	69418.9		11.575	348.739	11.575	170540	11.5756	348.531	11.5756	163124		11.5764	348.744	11.5764	29740.7	11.5772	348.629	11.5772	28744.9		11.5778	351.266	11.5778	202933	11.5786	351.34	11.5786	199316		11.5794	348.678	11.5794	27687.5	11.58	348.882	11.58	27242.4			41.691	347.817	11.5808	30908.2
11.5972	348.265	11.5972	80115.8	11.5981	348.032	11.5981	69496.7		11.5989	348.751	11.5989	170676	11.5994	348.537	11.5994	163257		11.6003	348.755	11.6003	29609.2	11.6011	348.629	11.6011	28740.7		11.6017	351.314	11.6017	202940	11.6025	351.351	11.6025	199305		11.6031	348.683	11.6031	27681.1	11.6039	348.902	11.6039	27083.2			41.777	347.816	11.6047	30760.3
11.6211	348.27	11.6211	80273.5	11.6219	348.043	11.6219	69943.4		11.6228	348.746	11.6228	170756	11.6233	348.084	11.6233	160536		11.6242	348.768	11.6242	29689.2	11.625	348.648	11.625	28751.6		11.6256	351.38	11.6256	202928	11.6264	351.329	11.6264	199273		11.6269	348.692	11.6269	27630.7	11.6278	348.911	11.6278	27133.4			41.863	347.83	11.6286	30646.7
11.645	348.288	11.645	80419.3	11.6458	348.063	11.6458	70008.8		11.6467	348.75	11.6467	170978	11.6472	347.973	11.6472	162741		11.6481	348.782	11.6481	29827.6	11.6489	348.673	11.6489	28834.1		11.6494	351.412	11.6494	202214	11.6503	351.317	11.6503	199277		11.6511	348.678	11.6511	27794.4	11.6517	348.911	11.6517	27181			41.949	347.802	11.6525	31297
11.6689	348.301	11.6689	80644.2	11.6697	348.071	11.6697	70066.6		11.6706	348.755	11.6706	170945	11.6711	347.893	11.6711	164783		11.6719	348.784	11.6719	29909.1	11.6728	348.676	11.6728	28808.6		11.6733	351.436	11.6733	201787	11.6742	351.299	11.6742	199279		11.6747	348.709	11.6747	27758.9	11.6756	348.916	11.6756	27260.4			42.035	347.843	11.6764	30737.2
11.6928	348.308	11.6928	80778.2	11.6936	348.078	11.6936	70298.4		11.6944	348.755	11.6944	171219	11.695	347.844	11.695	166061		11.6958	348.788	11.6958	29951.1	11.6967	348.682	11.6967	28909.5		11.6972	351.466	11.6972	201875	11.6981	351.311	11.6981	199292		11.6989	348.703	11.6989	27868.6	11.6994	348.924	11.6994	27274			42.121	347.84	11.7003	30617.7
11.7167	348.314	11.7167	81000.7	11.7175	348.089	11.7175	70418.2		11.7183	348.774	11.7183	171172	11.7189	347.789	11.7189	166976		11.7197	348.808	11.7197	29958.6	11.7206	348.697	11.7206	28779.6		11.7211	351.479	11.7211	200612	11.7219	351.292	11.7219	199198		11.7225	348.735	11.7225	27760.9	11.7233	348.951	11.7233	27187			42.207	347.866	11.7242	30798.4
11.7406	348.319	11.7406	81325.1	11.7414	348.096	11.7414	70888.4		11.7422	348.783	11.7422	171463	11.7428	347.597	11.7428	168607		11.7436	348.803	11.7436	30107.5	11.7444	348.708	11.7444	29013.7		11.745	351.463	11.745	201286	11.7458	351.333	11.7458	199258		11.7467	348.722	11.7467	27918.8	11.7472	348.963	11.7472	27423.4			42.293	347.864	11.7481	30640.9
11.7644	348.331	11.7644	81136.4	11.7653	348.109	11.7653	70830.7		11.7661	348.782	11.7661	171410	11.7667	347.299	11.7667	171289		11.7675	348.8	11.7675	30039.6	11.7683	348.703	11.7683	29154.7		11.7692	351.474	11.7692	200848	11.7697	351.293	11.7697	199291		11.7706	348.727	11.7706	27945.2	11.7714	348.967	11.7714	27553.7			42.379	347.889	11.7719	31312.5
11.7883	348.336	11.7883	81236.9	11.7892	348.123	11.7892	70954.7		11.79	348.785	11.79	171537	11.7906	347.163	11.7906	171411		11.7914	348.83	11.7914	29910.3	11.7922	348.724	11.7922	28762.3		11.7928	351.462	11.7928	200089	11.7936	351.299	11.7936	199225		11.7944	348.757	11.7944	27959.3	11.795	348.987	11.795	27371.7			42.465	347.91	11.7958	31134.1
11.8122	348.351	11.8122	81219.5	11.8131	348.125	11.8131	70947.9		11.8139	348.803	11.8139	171522	11.8144	347.26	11.8144	170686		11.8153	348.815	11.8153	30092	11.8161	348.737	11.8161	28797.9		11.8167	351.45	11.8167	199680	11.8175	351.312	11.8175	199119		11.8183	348.741	11.8183	27917.3	11.8189	348.982	11.8189	27366.9			42.551	347.873	11.8197	31024.9
11.8361	348.363	11.8361	81553.1	11.8369	348.127	11.8369	71166.4		11.8378	348.809	11.8378	171648	11.8383	347.381	11.8383	170519		11.8392	348.832	11.8392	30200.1	11.84	348.732	11.84	28899.6		11.8406	351.458	11.8406	199542	11.8414	351.301	11.8414	199075		11.8422	348.756	11.8422	27960.3	11.8428	348.986	11.8428	27246.8			42.637	347.908	11.8436	30935.5
11.86	348.38	11.86	81935	11.8608	348.156	11.8608	71493.5		11.8617	348.814	11.8617	171860	11.8622	347.464	11.8622	170257		11.8631	348.839	11.8631	30059.1	11.8639	348.745	11.8639	29025.4		11.8647	351.476	11.8647	199683	11.8653	351.313	11.8653	199067		11.8661	348.777	11.8661	28156.3	11.8669	348.977	11.8669	27309			42.723	347.898	11.8675	31188.8
11.8839	348.377	11.8839	81964.1	11.8847	348.154	11.8847	71846		11.8856	348.817	11.8856	172113	11.8861	347.541	11.8861	170197		11.8869	348.832	11.8869	30329.8	11.8878	348.769	11.8878	28846.2		11.8883	351.456	11.8883	199652	11.8892	351.288	11.8892	199048		11.89	348.772	11.89	28200.4	11.8906	348.968	11.8906	27504.7			42.809	347.934	11.8914	30947.7
11.9078	348.366	11.9078	82291.1	11.9086	348.157	11.9086	71756		11.9094	348.833	11.9094	172254	11.91	347.615	11.91	170335		11.9108	348.847	11.9108	30256.5	11.9117	348.773	11.9117	29152.8		11.9122	351.431	11.9122	199717	11.9131	351.296	11.9131	199083		11.9139	348.779	11.9139	28248.7	11.9144	349.011	11.9144	27628.3			42.895	347.922	11.9153	30871.5
11.9317	348.391	11.9317	82387.1	11.9325	348.167	11.9325	72055.3		11.9333	348.842	11.9333	172282	11.9339	347.681	11.9339	170211		11.9347	348.861	11.9347	30204.3	11.9356	348.773	11.9356	29200.1		11.9361	351.429	11.9361	199441	11.9369	351.306	11.9369	199001		11.9378	348.812	11.9378	28225.6	11.9383	349.012	11.9383	27542.7			42.981	347.924	11.9392	31272.8
11.9556	348.405	11.9556	82471	11.9564	348.174	11.9564	71969.6		11.9572	348.838	11.9572	172417	11.9581	347.757	11.9581	170590		11.9586	348.86	11.9586	30273	11.9594	348.785	11.9594	29106.2		11.96	351.46	11.96	199314	11.9608	351.307	11.9608	198967		11.9617	348.783	11.9617	28169.2	11.9622	349.033	11.9622	27557.6			43.067	347.922	11.9631	31265.4
11.9797	348.421	11.9797	82408.3	11.9803	348.19	11.9803	72080.6		11.9811	348.845	11.9811	172410	11.9817	347.846	11.9817	170681		11.9825	348.882	11.9825	30290.1	11.9833	348.813	11.9833	29014		11.9839	351.441	11.9839	199250	11.9847	351.323	11.9847	198891		11.9856	348.818	11.9856	28207.9	11.9861	349.023	11.9861	27440.6			43.153	347.958	11.9869	31429.3
12.0036	348.402	12.0036	82536.5	12.0042	348.194	12.0042	72336.1		12.005	348.849	12.005	172430	12.0056	347.91	12.0056	170895		12.0064	348.871	12.0064	30324.6	12.0072	348.815	12.0072	29100.6		12.0078	351.448	12.0078	199191	12.0086	351.316	12.0086	198829		12.0094	348.819	12.0094	28234.8	12.01	349.052	12.01	27529.6			43.239	347.961	12.0108	31354
12.0275	348.434	12.0275	82550.1	12.0281	348.204	12.0281	72645.8		12.0289	348.877	12.0289	172554	12.0297	347.977	12.0297	171077		12.0303	348.901	12.0303	30723.5	12.0311	348.812	12.0311	29280.7		12.0317	351.443	12.0317	199235	12.0325	351.315	12.0325	198802		12.0333	348.837	12.0333	28318	12.0339	349.049	12.0339	27567.4			43.325	347.983	12.0347	31231.3
12.0514	348.423	12.0514	82730.4	12.0519	348.202	12.0519	72630.7		12.0528	348.871	12.0528	172754	12.0536	348.023	12.0536	171128		12.0542	348.889	12.0542	30467.8	12.055	348.837	12.055	29292.7		12.0558	351.455	12.0558	199029	12.0564	351.336	12.0564	198724		12.0572	348.832	12.0572	28238.4	12.0581	349.063	12.0581	27490.9			43.411	347.972	12.0586	31228.3
12.0753	348.445	12.0753	82858.1	12.0758	348.209	12.0758	72789.3		12.0767	348.884	12.0767	172787	12.0772	348.064	12.0772	171246		12.0781	348.901	12.0781	30315.2	12.0789	348.828	12.0789	29436.9		12.0794	351.455	12.0794	199062	12.0803	351.346	12.0803	198709		12.0811	348.838	12.0811	28382.7	12.0817	349.082	12.0817	27615.6			43.497	347.993	12.0825	31203.4
12.0992	348.449	12.0992	83122.8	12.0997	348.223	12.0997	72962.2		12.1006	348.889	12.1006	172920	12.1011	348.101	12.1011	171257		12.1019	348.908	12.1019	30269.6	12.1028	348.835	12.1028	29183.5		12.1033	351.48	12.1033	199098	12.1042	351.33	12.1042	198631		12.105	348.854	12.105	28375.4	12.1056	349.084	12.1056	27566.1			43.583	348.014	12.1064	31315.6
12.1231	348.465	12.1231	83525.2	12.1236	348.218	12.1236	73446.3		12.1244	348.88	12.1244	173156	12.125	348.097	12.125	171522		12.1258	348.908	12.1258	30456.3	12.1267	348.854	12.1267	29368		12.1272	351.451	12.1272	199082	12.1281	351.379	12.1281	198703		12.1289	348.857	12.1289	28519.8	12.1294	349.095	12.1294	27696.1			43.669	348.005	12.1303	31394.4
12.1469	348.453	12.1469	83391.1	12.1475	348.252	12.1475	73150.7		12.1483	348.905	12.1483	173062	12.1492	348.095	12.1492	171253		12.1497	348.932	12.1497	30496.4	12.1506	348.856	12.1506	28980.6		12.1514	351.441	12.1514	199072	12.1519	351.377	12.1519	198633		12.1528	348.858	12.1528	28428.6	12.1536	349.102	12.1536	27774.8			43.755	348.008	12.1542	31354.8
12.1708	348.468	12.1708	83360.5	12.1714	348.25	12.1714	73520		12.1722	348.915	12.1722	173199	12.1731	348.071	12.1731	171208		12.1736	348.948	12.1736	30514.9	12.1744	348.87	12.1744	29114.6		12.1753	351.452	12.1753	199004	12.1758	351.364	12.1758	198677		12.1767	348.86	12.1767	28524.5	12.1775	349.091	12.1775	27748.1			43.841	348.014	12.1781	31379.7
12.1947	348.478	12.1947	83830.1	12.1953	348.261	12.1953	73821.4		12.1961	348.916	12.1961	173370	12.1969	348.056	12.1969	171073		12.1975	348.938	12.1975	30579.9	12.1983	348.889	12.1983	29123.5		12.1992	351.458	12.1992	199067	12.1997	351.389	12.1997	198580		12.2006	348.865	12.2006	28481.1	12.2014	349.103	12.2014	27822.2			43.927	348.031	12.2019	31267.1
12.2186	348.487	12.2186	83680.7	12.2192	348.274	12.2192	73677.4		12.22	348.939	12.22	173214	12.2208	348.033	12.2208	170852		12.2214	348.94	12.2214	30589.3	12.2222	348.889	12.2222	29353.7		12.2231	351.448	12.2231	198939	12.2236	351.389	12.2236	198490		12.2244	348.867	12.2244	28465.4	12.2253	349.124	12.2253	27725.5			44.013	348.039	12.2258	31323.6
12.2425	348.506	12.2425	84076.6	12.2431	348.28	12.2431	74101.8		12.2439	348.959	12.2439	173621	12.2447	348.04	12.2447	170818		12.2453	348.76	12.2453	31339.9	12.2461	348.905	12.2461	29419.7		12.2469	351.479	12.2469	198957	12.2475	351.416	12.2475	198479		12.2483	348.882	12.2483	28544.5	12.2492	349.124	12.2492	27821.6			44.099	348.018	12.2497	31271.9
12.2664	348.503	12.2664	84257.1	12.2669	348.289	12.2669	74245		12.2678	348.958	12.2678	173612	12.2686	348.007	12.2686	170797		12.2692	348.752	12.2692	30387	12.27	348.9	12.27	29322.3		12.2708	351.473	12.2708	198947	12.2714	351.447	12.2714	198405		12.2722	348.899	12.2722	28493.2	12.2731	349.137	12.2731	27908.7			44.185	348.056	12.2736	31293
12.2903	348.511	12.2903	84405.7	12.2908	348.282	12.2908	74334.5		12.2917	348.965	12.2917	173675	12.2925	348.037	12.2925	170730		12.2931	348.687	12.2931	30715.4	12.2939	348.912	12.2939	29092.4		12.2947	351.458	12.2947	198836	12.2953	351.473	12.2953	198387		12.2961	348.904	12.2961	28570.6	12.2969	349.144	12.2969	27902.5			44.271	348.081	12.2975	31203.7
12.3142	348.507	12.3142	84437.1	12.3147	348.303	12.3147	74298.9		12.3156	348.957	12.3156	173776	12.3164	348.03	12.3164	170496		12.3169	348.628	12.3169	30882.4	12.3178	348.93	12.3178	29182.4		12.3186	351.497	12.3186	198837	12.3192	351.429	12.3192	198220		12.32	348.911	12.32	28593.7	12.3208	349.156	12.3208	27887.5			44.357	348.069	12.3214	31437.3
12.3381	348.527	12.3381	84362.1	12.3386	348.312	12.3386	74545.2		12.3394	348.981	12.3394	173707	12.34	348.023	12.34	170436		12.3408	348.555	12.3408	30791.3	12.3417	348.929	12.3417	29265		12.3422	351.481	12.3422	198828	12.3431	351.464	12.3431	198140		12.3439	348.933	12.3439	28578.2	12.3444	349.18	12.3444	27926.5			44.443	348.078	12.3453	31451.4
12.3619	348.552	12.3619	84663.5	12.3625	348.323	12.3625	74612.8		12.3633	348.967	12.3633	173778	12.3642	348.028	12.3642	170377		12.3647	348.416	12.3647	31153	12.3656	348.942	12.3656	29340.2		12.3661	351.48	12.3661	198716	12.3669	351.455	12.3669	198212		12.3678	348.932	12.3678	28608.4	12.3683	349.169	12.3683	28052.2			44.529	348.082	12.3692	31480.5
12.3858	348.542	12.3858	84709.6	12.3864	348.331	12.3864	74582		12.3872	348.983	12.3872	173906	12.3881	348.037	12.3881	170271		12.3886	348.234	12.3886	31475.4	12.3894	348.933	12.3894	29547.4		12.39	351.475	12.39	198689	12.3908	351.472	12.3908	198134		12.3917	348.932	12.3917	28739.7	12.3925	349.158	12.3925	27992			44.615	348.096	12.3931	31351.6
12.4097	348.572	12.4097	84920.9	12.4103	348.321	12.4103	74969.1		12.4111	349.001	12.4111	174139	12.4119	348.047	12.4119	170419		12.4125	348.183	12.4125	31407.6	12.4133	348.969	12.4133	29487.4		12.4142	351.476	12.4142	198738	12.4147	351.463	12.4147	198070		12.4156	348.944	12.4156	28755.4	12.4161	349.183	12.4161	27859.2			44.701	348.112	12.4169	31410.3
12.4336	348.553	12.4336	85016.3	12.4342	348.332	12.4342	75086.3		12.435	349.005	12.435	174193	12.4358	348.049	12.4358	170137		12.4364	348.191	12.4364	31756.1	12.4372	348.966	12.4372	29284.2		12.4381	351.505	12.4381	198630	12.4386	351.517	12.4386	197932		12.4394	348.949	12.4394	28699.8	12.44	349.191	12.44	27893.6			44.787	348.108	12.4408	31693.9
12.4575	348.573	12.4575	85186.7	12.4581	348.343	12.4581	75193.7		12.4589	349.01	12.4589	174057	12.4597	348.072	12.4597	169946		12.4603	348.219	12.4603	32545.5	12.4611	348.971	12.4611	29495		12.4619	351.521	12.4619	198638	12.4625	351.477	12.4625	197970		12.4633	348.946	12.4633	28740	12.4642	349.196	12.4642	27801.3			44.873	348.104	12.4647	31699.4
12.4814	348.581	12.4814	85250.9	12.4819	348.35	12.4819	75551.8		12.4828	349.013	12.4828	174203	12.4836	348.089	12.4836	169782		12.4842	348.302	12.4842	32596	12.485	348.984	12.485	29299.2		12.4858	351.529	12.4858	198567	12.4864	351.472	12.4864	195879		12.4872	348.965	12.4872	28781.5	12.4881	349.208	12.4881	27917.8			44.959	348.116	12.4886	31420.8
12.5053	348.589	12.5053	85343	12.5058	348.359	12.5058	75778.9		12.5067	349.015	12.5067	174279	12.5075	348.102	12.5075	169763		12.5081	348.343	12.5081	32938.8	12.5089	348.984	12.5089	29327.8		12.5097	351.537	12.5097	198592	12.5103	351.301	12.5103	190445		12.5111	348.967	12.5111	28878.7	12.5119	349.227	12.5119	27923.6			45.045	348.141	12.5125	31630.3
12.5292	348.614	12.5292	85439.8	12.5297	348.342	12.5297	76029.9		12.5306	349.032	12.5306	174424	12.5314	348.105	12.5314	169536		12.5319	348.41	12.5319	32394.1	12.5328	349.001	12.5328	29354.9		12.5336	351.537	12.5336	198523	12.5342	351.318	12.5342	183050		12.535	348.976	12.535	28867	12.5358	349.225	12.5358	28000.3			45.131	348.155	12.5364	31863.1
12.5531	348.6	12.5531	85615.9	12.5536	348.361	12.5536	75798.3		12.5544	349.03	12.5544	174425	12.5553	348.114	12.5553	169637		12.5558	348.47	12.5558	31753.2	12.5567	349.002	12.5567	29519.4		12.5572	351.529	12.5572	198473	12.5581	351.465	12.5581	181423		12.5589	348.986	12.5589	28817.2	12.5594	349.246	12.5594	27999			45.217	348.142	12.5603	31767.7
12.5769	348.614	12.5769	85548.3	12.5775	348.391	12.5775	75750.6		12.5783	349.039	12.5783	174346	12.5792	348.13	12.5792	169849		12.5797	348.523	12.5797	31831.6	12.5806	349.014	12.5806	29333.2		12.5814	351.518	12.5814	198422	12.5819	351.536	12.5819	181478		12.5828	348.998	12.5828	28900.3	12.5836	349.252	12.5836	28010.9			45.303	348.16	12.5842	31479.1
12.6008	348.646	12.6008	85127.8	12.6014	348.396	12.6014	75622.4		12.6022	349.045	12.6022	174242	12.6031	348.127	12.6031	169765		12.6036	348.566	12.6036	32021.7	12.6044	349.04	12.6044	29186.4		12.6053	351.561	12.6053	198295	12.6058	351.594	12.6058	181373		12.6067	349	12.6067	28719.5	12.6075	349.244	12.6075	27850.8			45.389	348.184	12.6081	31376.5
12.6247	348.639	12.6247	85725.4	12.6253	348.41	12.6253	75748.1		12.6261	349.039	12.6261	174400	12.6269	348.132	12.6269	170157		12.6275	348.622	12.6275	31570.3	12.6283	349.036	12.6283	29100.6		12.6292	351.549	12.6292	198312	12.6297	351.647	12.6297	183722		12.6306	349.002	12.6306	28861.6	12.6314	349.263	12.6314	28073			45.475	348.172	12.6319	31436.5
12.6486	348.643	12.6486	85779.9	12.6492	348.406	12.6492	76182.4		12.65	349.037	12.65	174540	12.6506	348.164	12.6506	170373		12.6514	348.684	12.6514	32057.8	12.6522	349.05	12.6522	29238.8		12.6531	351.567	12.6531	198310	12.6536	351.69	12.6536	185648		12.6544	349.013	12.6544	28809.7	12.6553	349.258	12.6553	27979.5			45.561	348.197	12.6558	32004.2
12.6725	348.643	12.6725	86058.8	12.6731	348.405	12.6731	76401.4		12.6739	349.06	12.6739	174834	12.6747	348.142	12.6747	170679		12.6753	348.737	12.6753	31907.5	12.6761	349.052	12.6761	29326.3		12.6769	351.585	12.6769	198325	12.6775	351.766	12.6775	186671		12.6783	349.028	12.6783	28851.3	12.6789	349.276	12.6789	27963.2			45.647	348.078	12.6797	31017.3
12.6964	348.634	12.6964	86177.7	12.6969	348.42	12.6969	76397.8		12.6978	349.062	12.6978	174942	12.6986	348.165	12.6986	170669		12.6992	348.767	12.6992	31675.5	12.7	349.046	12.7	29441.6		12.7008	351.557	12.7008	198240	12.7017	351.813	12.7017	187877		12.7022	349.036	12.7022	28912	12.7031	349.277	12.7031	28001.9			45.733	348.083	12.7036	31355.4
12.7203	348.66	12.7203	86041.4	12.7208	348.42	12.7208	76635.2		12.7217	349.077	12.7217	174924	12.7225	348.183	12.7225	170771		12.7231	348.813	12.7231	31621.2	12.7239	349.051	12.7239	29511.7		12.7244	351.562	12.7244	198181	12.7253	351.831	12.7253	188340		12.7261	349.039	12.7261	28931.8	12.7269	349.295	12.7269	27950.1			45.819	348.107	12.7275	31621
12.7442	348.662	12.7442	86024.2	12.7447	348.439	12.7447	76585.1		12.7456	349.079	12.7456	174814	12.7464	348.194	12.7464	170570		12.7469	348.868	12.7469	31894.6	12.7478	349.076	12.7478	29572.8		12.7486	351.579	12.7486	198146	12.7492	351.868	12.7492	188358		12.75	349.04	12.75	28912.2	12.7508	349.296	12.7508	27933.8			45.905	348.156	12.7514	31601.4
12.7681	348.688	12.7681	86358.7	12.7686	348.445	12.7686	76906.4		12.7694	349.11	12.7694	174992	12.7703	348.212	12.7703	170736		12.7708	348.914	12.7708	31669.5	12.7717	349.058	12.7717	29400.3		12.7725	351.582	12.7725	198115	12.7731	351.911	12.7731	188867		12.7739	349.058	12.7739	29018	12.7744	349.308	12.7744	27995.4			45.991	348.196	12.7753	31798.1
12.7919	348.698	12.7919	86398.9	12.7925	348.47	12.7925	76829.2		12.7933	349.094	12.7933	174955	12.7942	348.218	12.7942	170796		12.7947	348.943	12.7947	31652.9	12.7956	349.101	12.7956	29474.3		12.7964	351.596	12.7964	198072	12.7969	351.953	12.7969	188954		12.7978	349.058	12.7978	29115.3	12.7983	349.328	12.7983	28022.9			46.077	348.205	12.7992	31934.2
12.8158	348.698	12.8158	86482.4	12.8164	348.474	12.8164	76930.3		12.8172	349.097	12.8172	175153	12.8181	348.245	12.8181	170815		12.8186	349.009	12.8186	31607.6	12.8194	349.093	12.8194	29576.5		12.8203	351.603	12.8203	197995	12.8208	351.957	12.8208	189283		12.8217	349.062	12.8217	29078.1	12.8222	349.322	12.8222	28105.9			46.163	348.204	12.8231	32045.2
12.8397	348.703	12.8397	86615.8	12.8403	348.449	12.8403	77142		12.8411	349.108	12.8411	175119	12.8419	348.25	12.8419	170983		12.8425	349.033	12.8425	31421.3	12.8433	349.114	12.8433	29587.4		12.8442	351.621	12.8442	198033	12.8447	351.977	12.8447	189050		12.8456	349.064	12.8456	29133.6	12.8464	349.321	12.8464	28025.7			46.249	348.162	12.8469	32247.9
12.8636	348.697	12.8636	86777.3	12.8642	348.466	12.8642	77291.4		12.865	349.1	12.865	175351	12.8658	348.264	12.8658	171203		12.8664	349.073	12.8664	31561.4	12.8672	349.106	12.8672	29559.1		12.8681	351.597	12.8681	197938	12.8686	351.994	12.8686	189351		12.8694	349.077	12.8694	29075.4	12.8703	349.328	12.8703	28012.5			46.335	348.103	12.8708	32081.2
12.8875	348.726	12.8875	86948.3	12.8881	348.49	12.8881	77653.2		12.8889	349.128	12.8889	175420	12.8897	348.303	12.8897	171485		12.8903	349.067	12.8903	32052	12.8911	349.123	12.8911	29401.1		12.8919	351.644	12.8919	197966	12.8925	352.024	12.8925	189190		12.8933	349.076	12.8933	29046.4	12.8942	349.336	12.8942	28033.8			46.421	348.035	12.8947	31520.1
12.9114	348.728	12.9114	87266	12.9119	348.502	12.9119	77985.1		12.9128	349.137	12.9128	175533	12.9136	348.302	12.9136	171517		12.9142	349.055	12.9142	31755.6	12.915	349.139	12.915	29661.3		12.9158	351.62	12.9158	197864	12.9164	352.053	12.9164	189473		12.9172	349.1	12.9172	29134.6	12.9181	349.341	12.9181	28146.9			46.507	347.965	12.9186	30951.1
12.9353	348.729	12.9353	87002.6	12.9358	348.49	12.9358	77789		12.9367	349.15	12.9367	175406	12.9375	348.31	12.9375	171503		12.9381	349.063	12.9381	31774.2	12.9389	349.137	12.9389	29764.7		12.9397	351.592	12.9397	197608	12.9403	351.985	12.9403	189247		12.9411	349.096	12.9411	29076.9	12.9417	349.339	12.9417	28087.7			46.593	347.946	12.9425	30820.1
12.9592	348.751	12.9592	87397.8	12.9597	348.513	12.9597	77993.8		12.9606	349.151	12.9606	175689	12.9614	348.323	12.9614	171765		12.9619	349.047	12.9619	31591.7	12.9628	349.138	12.9628	29683.4		12.9636	351.639	12.9636	197738	12.9642	352.012	12.9642	189289		12.965	349.104	12.965	29186	12.9658	349.367	12.9658	28186.7			46.679	347.978	12.9664	31391.7
12.9831	348.775	12.9831	87794.1	12.9836	348.516	12.9836	78471.5		12.9844	349.142	12.9844	175949	12.9853	348.338	12.9853	172140		12.9858	349.035	12.9858	32290.4	12.9867	349.162	12.9867	29809.4		12.9875	351.65	12.9875	197852	12.9881	352.005	12.9881	189713		12.9889	349.126	12.9889	29307.8	12.9897	349.385	12.9897	28144.6			46.765	348.021	12.9903	31457.2
13.0069	348.753	13.0069	88036.5	13.0075	348.515	13.0075	78651.1		13.0083	349.159	13.0083	176189	13.0092	348.371	13.0092	172130		13.0097	349.013	13.0097	32695.1	13.0106	349.16	13.0106	29643.9		13.0111	351.685	13.0111	197768	13.0119	351.978	13.0119	189509		13.0128	349.127	13.0128	29241.9	13.0133	349.364	13.0133	28340.4			46.851	348.085	13.0142	32031.7
13.0308	348.761	13.0308	87965.4	13.0314	348.508	13.0314	78763.2		13.0322	349.168	13.0322	176070	13.0331	348.38	13.0331	172109		13.0336	348.984	13.0336	32184.9	13.0344	349.168	13.0344	29758.9		13.0353	351.683	13.0353	197579	13.0358	352.006	13.0358	189355		13.0367	349.152	13.0367	29260.6	13.0375	349.395	13.0375	28241.4			46.937	348.09	13.0381	32161.4
13.0547	348.76	13.0547	87763.1	13.0553	348.53	13.0553	78741.6		13.0561	349.157	13.0561	176135	13.0569	348.392	13.0569	172254		13.0575	348.978	13.0575	31917.1	13.0583	349.164	13.0583	29618.6		13.0592	351.668	13.0592	197113	13.0597	352.047	13.0597	188538		13.0606	349.136	13.0606	29204.4	13.0614	349.408	13.0614	28121.8			47.023	348.14	13.0619	32021.7
13.0786	348.779	13.0786	87899.1	13.0794	348.528	13.0794	78702.8		13.08	349.19	13.08	176065	13.0808	348.398	13.0808	172156		13.0814	348.951	13.0814	32215.2	13.0822	349.174	13.0822	29605		13.0831	351.711	13.0831	196964	13.0836	352.026	13.0836	188366		13.0844	349.145	13.0844	29263.3	13.0853	349.417	13.0853	28225.7			47.109	348.165	13.0858	32539.5
13.1025	348.799	13.1025	88183	13.1031	348.541	13.1031	79292.5		13.1039	349.184	13.1039	176299	13.1047	348.442	13.1047	172334		13.1053	348.954	13.1053	32174.1	13.1061	349.19	13.1061	29842.7		13.1069	351.727	13.1069	197050	13.1075	352.019	13.1075	188145		13.1083	349.153	13.1083	29272.3	13.1092	349.415	13.1092	28254.9			47.195	348.224	13.1097	32487.8
13.1264	348.795	13.1264	87952.7	13.1269	348.545	13.1269	79029.9		13.1278	349.199	13.1278	176191	13.1286	348.451	13.1286	172270		13.1292	348.95	13.1292	32334	13.13	349.182	13.13	29726.4		13.1308	351.701	13.1308	196422	13.1314	351.992	13.1314	188089		13.1322	349.159	13.1322	29266.7	13.1331	349.411	13.1331	28172.3			47.281	348.237	13.1336	32281.9
13.1503	348.808	13.1503	88233.8	13.1511	348.585	13.1511	79339.4		13.1517	349.199	13.1517	176307	13.1525	348.486	13.1525	172435		13.1531	348.95	13.1531	32284.9	13.1539	349.194	13.1539	29782.6		13.1547	351.707	13.1547	196510	13.1553	352.02	13.1553	188435		13.1561	349.167	13.1561	29297.8	13.1569	349.438	13.1569	28372.1			47.367	348.305	13.1575	32266.9
13.1742	348.816	13.1742	88536.1	13.175	348.576	13.175	79496.4		13.1756	349.214	13.1756	176444	13.1764	348.505	13.1764	172435		13.1772	348.946	13.1772	32263.8	13.1778	349.208	13.1778	29928		13.1786	351.733	13.1786	196383	13.1794	351.999	13.1794	188317		13.18	349.163	13.18	29271.4	13.1808	349.453	13.1808	28399.9			47.453	348.343	13.1814	32490.5
13.1981	348.839	13.1981	88822.9	13.1989	348.589	13.1989	79798.5		13.1994	349.222	13.1994	176647	13.2003	348.507	13.2003	172770		13.2011	348.959	13.2011	32447.2	13.2017	349.221	13.2017	29723.3		13.2025	351.747	13.2025	196312	13.2031	352.003	13.2031	188510		13.2039	349.19	13.2039	29284.5	13.2047	349.45	13.2047	28406.2			47.539	348.35	13.2053	32741.5
13.2219	348.839	13.2219	88810.5	13.2225	348.571	13.2225	79943.9		13.2233	349.208	13.2233	176670	13.2242	348.529	13.2242	172917		13.2247	348.959	13.2247	32369.5	13.2256	349.226	13.2256	29931.2		13.2261	351.775	13.2261	196450	13.2269	351.961	13.2269	188731		13.2278	349.194	13.2278	29408.2	13.2283	349.44	13.2283	28493.8			47.625	348.382	13.2292	32916.6
13.2458	348.829	13.2458	89173.6	13.2467	348.59	13.2467	80389.5		13.2472	349.245	13.2472	177001	13.2481	348.537	13.2481	173080		13.2486	348.965	13.2486	32240.2	13.2494	349.226	13.2494	29933.1		13.2503	351.781	13.2503	196582	13.2508	351.967	13.2508	188840		13.2517	349.197	13.2517	29510.3	13.2525	349.461	13.2525	28614.8			47.711	348.4	13.2531	32852.5
13.2697	348.847	13.2697	89376.5	13.2706	348.606	13.2706	80403.2		13.2711	349.248	13.2711	177055	13.2719	348.572	13.2719	173141		13.2728	348.962	13.2728	32287.8	13.2733	349.236	13.2733	29988.2		13.2742	351.769	13.2742	196086	13.2747	351.955	13.2747	188528		13.2756	349.197	13.2756	29525.4	13.2764	349.453	13.2764	28551.4			47.798	348.418	13.2772	33135.9
13.2936	348.854	13.2936	89334.7	13.2944	348.615	13.2944	80563.9		13.295	349.247	13.295	177056	13.2958	348.601	13.2958	173103		13.2967	348.953	13.2967	32407.6	13.2972	349.239	13.2972	29971.8		13.2981	351.781	13.2981	195969	13.2989	351.954	13.2989	187844		13.2994	349.225	13.2994	29332	13.3003	349.463	13.3003	28565.3			47.884	348.463	13.3011	32992.9
13.3175	348.862	13.3175	89499.3	13.3183	348.624	13.3183	80607.3		13.3189	349.245	13.3189	177069	13.3197	348.6	13.3197	173215		13.3206	348.972	13.3206	32307.7	13.3211	349.257	13.3211	30043.3		13.3219	351.771	13.3219	195642	13.3228	351.968	13.3228	187532		13.3233	349.209	13.3233	29459.2	13.3242	349.475	13.3242	28542.2			47.97	348.483	13.325	33073.9
13.3414	348.848	13.3414	89483.8	13.3422	348.615	13.3422	80714.1		13.3428	349.251	13.3428	177199	13.3436	348.628	13.3436	173229		13.3444	348.984	13.3444	32537.2	13.345	349.257	13.345	30086.3		13.3458	351.78	13.3458	195517	13.3467	351.915	13.3467	187668		13.3472	349.226	13.3472	29562.1	13.3481	349.489	13.3481	28563			48.056	348.481	13.3489	32815.8
13.3653	348.872	13.3653	90088.2	13.3661	348.625	13.3661	81052.6		13.3667	349.267	13.3667	177385	13.3675	348.637	13.3675	173499		13.3681	348.987	13.3681	32499.4	13.3689	349.27	13.3689	30067.4		13.3697	351.816	13.3697	195762	13.3703	351.943	13.3703	188062		13.3711	349.24	13.3711	29583.6	13.3719	349.498	13.3719	28675			48.141	348.504	13.3725	32915
13.3892	348.884	13.3892	90303.2	13.39	348.641	13.39	81326.5		13.3906	349.249	13.3906	177848	13.3914	348.672	13.3914	173765		13.3922	348.992	13.3922	32476.2	13.3928	349.275	13.3928	30220.6		13.3936	351.798	13.3936	195843	13.3944	351.935	13.3944	188667		13.395	349.251	13.395	29725.2	13.3958	349.495	13.3958	28784.4			48.227	348.502	13.3964	33356.8
13.4131	348.889	13.4131	90463.8	13.4139	348.645	13.4139	81636.2		13.4144	349.263	13.4144	177825	13.4153	348.678	13.4153	173792		13.4158	348.987	13.4158	32635.6	13.4167	349.281	13.4167	30200		13.4175	351.816	13.4175	195558	13.4181	351.95	13.4181	188311		13.4189	349.235	13.4189	29769.4	13.4197	349.507	13.4197	28788.2			48.313	348.498	13.4203	33378.9
13.4369	348.901	13.4369	90225.4	13.4378	347.994	13.4378	84416.4		13.4383	349.272	13.4383	177735	13.4392	348.706	13.4392	173575		13.44	349.008	13.44	32227	13.4406	349.285	13.4406	30131.7		13.4414	351.86	13.4414	195328	13.4422	351.948	13.4422	187277		13.4428	349.269	13.4428	29798.6	13.4436	349.511	13.4436	28650.9			48.399	348.534	13.4442	33126.8
13.4608	348.893	13.4608	90727.4	13.4617	348.215	13.4617	90624.6		13.4622	349.28	13.4622	178146	13.4631	348.699	13.4631	173810		13.4639	349.015	13.4639	32453	13.4644	349.299	13.4644	30221.4		13.4653	351.833	13.4653	195432	13.4661	351.952	13.4661	187954		13.4667	349.263	13.4667	29724.5	13.4675	349.519	13.4675	28846.6			48.486	348.484	13.4683	33336.4
13.4847	348.915	13.4847	90832	13.4856	348.235	13.4856	92122.1		13.4861	349.273	13.4861	178355	13.4869	348.723	13.4869	174049		13.4878	349.031	13.4878	32306	13.4883	349.294	13.4883	30362.1		13.4892	351.876	13.4892	195445	13.49	351.933	13.49	187845		13.4906	349.292	13.4906	29808.6	13.4914	349.523	13.4914	28759.7			48.572	348.506	13.4922	33232.4
13.5086	348.908	13.5086	90801.4	13.5094	348.249	13.5094	92864.4		13.51	349.293	13.51	178384	13.5108	348.771	13.5108	174199		13.5117	349.026	13.5117	32620.4	13.5122	349.298	13.5122	30301.4		13.5131	351.888	13.5131	195335	13.5139	351.941	13.5139	187223		13.5144	349.282	13.5144	29885	13.5153	349.527	13.5153	28698.6			48.658	348.455	13.5161	33121.6
13.5325	348.941	13.5325	91179.5	13.5333	348.268	13.5333	93301.5		13.5339	349.288	13.5339	178576	13.5347	348.736	13.5347	174126		13.5356	349.051	13.5356	32648.3	13.5361	349.317	13.5361	30323.4		13.5369	351.877	13.5369	195241	13.5375	351.924	13.5375	187522		13.5383	349.302	13.5383	29890.4	13.5392	349.537	13.5392	28806.2			48.743	348.487	13.5397	33531.4
13.5564	348.937	13.5564	91167.7	13.5572	348.215	13.5572	93412		13.5578	349.299	13.5578	178684	13.5586	348.764	13.5586	174236		13.5594	349.049	13.5594	32610	13.56	349.333	13.56	30363.7		13.5608	351.867	13.5608	194993	13.5617	351.903	13.5617	187004		13.5622	349.289	13.5622	29817.8	13.5631	349.531	13.5631	28949.2			48.829	348.47	13.5636	33655.6
13.5803	348.936	13.5803	91483.2	13.5811	348.134	13.5811	94182.4		13.5817	349.308	13.5817	179030	13.5825	348.791	13.5825	174315		13.5833	349.052	13.5833	32300.2	13.5839	349.338	13.5839	30428.5		13.5847	351.911	13.5847	194963	13.5853	351.921	13.5853	187322		13.5861	349.295	13.5861	29881.4	13.5869	349.551	13.5869	28900.9			48.915	348.464	13.5875	33157.8
13.6042	348.951	13.6042	91531.3	13.605	348.014	13.605	95471.5		13.6056	349.309	13.6056	178972	13.6064	348.816	13.6064	174487		13.6072	349.06	13.6072	32288.6	13.6078	349.35	13.6078	30557.2		13.6086	351.944	13.6086	194845	13.6092	351.94	13.6092	186756		13.61	349.313	13.61	29982.1	13.6108	349.565	13.6108	28905.7			49.001	348.465	13.6114	33512.7
13.6281	348.965	13.6281	91692.4	13.6289	347.836	13.6289	99093.9		13.6294	349.314	13.6294	179207	13.6303	348.838	13.6303	174420		13.6311	349.072	13.6311	32492.9	13.6317	349.348	13.6317	30563.6		13.6325	351.942	13.6325	194729	13.6331	351.924	13.6331	186786		13.6339	349.321	13.6339	30064	13.6347	349.576	13.6347	29147			49.087	348.446	13.6353	33423.9
13.6519	348.965	13.6519	91787.6	13.6528	347.609	13.6528	107457		13.6533	349.322	13.6533	179689	13.6542	348.844	13.6542	174442		13.655	349.076	13.655	32694.7	13.6556	349.353	13.6556	30694.7		13.6564	351.923	13.6564	194599	13.6572	351.932	13.6572	186499		13.6578	349.325	13.6578	30089.5	13.6586	349.566	13.6586	29097.1			49.174	348.432	13.6594	32993
13.6758	348.98	13.6758	91668.1	13.6767	347.513	13.6767	112128		13.6772	349.334	13.6772	179385	13.6781	348.852	13.6781	174322		13.6789	349.093	13.6789	32550.3	13.6794	349.37	13.6794	30547.8		13.6803	351.968	13.6803	194328	13.6811	351.928	13.6811	185406		13.6817	349.338	13.6817	30062.1	13.6825	349.577	13.6825	29055.9			49.26	348.439	13.6833	33591.1
13.6997	348.991	13.6997	92026.3	13.7006	347.5	13.7006	115427		13.7011	349.337	13.7011	179766	13.7019	348.869	13.7019	174508		13.7028	349.088	13.7028	32411	13.7033	349.368	13.7033	30439		13.7042	351.963	13.7042	194049	13.7047	351.954	13.7047	185581		13.7056	349.349	13.7056	30041.4	13.7064	349.599	13.7064	28988.1			49.346	348.44	13.7072	33376.9
13.7236	349.004	13.7236	91960.2	13.7244	347.558	13.7244	116773		13.725	349.353	13.725	179514	13.7258	348.891	13.7258	174401		13.7267	349.111	13.7267	32215.6	13.7272	349.367	13.7272	30559.4		13.7281	351.939	13.7281	190636	13.7289	351.946	13.7289	185180		13.7294	349.345	13.7294	29906.4	13.7303	349.59	13.7303	29092.7			49.432	348.454	13.7311	33341.8
13.7475	349.014	13.7475	92015.3	13.7483	347.627	13.7483	116701		13.7489	349.36	13.7489	179663	13.7497	348.912	13.7497	174446		13.7506	349.109	13.7506	32332.9	13.7511	349.381	13.7511	30307.8		13.7519	351.071	13.7519	173610	13.7528	351.948	13.7528	184407		13.7533	349.332	13.7533	30006.4	13.7542	349.602	13.7542	29091.8			49.518	348.446	13.755	33310.4
13.7714	349.011	13.7714	92350.4	13.7722	347.696	13.7722	114918		13.7728	349.355	13.7728	180144	13.7736	348.942	13.7736	174525		13.7744	349.123	13.7744	32295.6	13.775	349.408	13.775	30513.2		13.7758	351.019	13.7758	171442	13.7767	351.959	13.7767	184278		13.7772	349.348	13.7772	29951.6	13.7781	349.598	13.7781	29253.2			49.604	348.474	13.7789	33218.1
13.7953	349.04	13.7953	92323	13.7961	347.752	13.7961	113037		13.7967	349.367	13.7967	180131	13.7975	348.937	13.7975	174528		13.7983	349.126	13.7983	32206.3	13.7989	349.413	13.7989	30628.5		13.7997	351.037	13.7997	174086	13.8006	351.957	13.8006	184191		13.8011	349.379	13.8011	30045.8	13.8019	349.614	13.8019	29294.6			49.689	348.492	13.8025	33412.9
13.8192	349.026	13.8192	92303	13.82	347.827	13.82	110374		13.8206	349.362	13.8206	179955	13.8214	348.95	13.8214	174441		13.8222	349.133	13.8222	32479	13.8228	349.405	13.8228	30609.9		13.8236	351.017	13.8236	176270	13.8244	351.953	13.8244	183206		13.825	349.377	13.825	30015.6	13.8258	349.61	13.8258	29128.8			49.776	348.465	13.8267	33291.5
13.8431	349.042	13.8431	92286.6	13.8439	347.884	13.8439	108405		13.8444	349.369	13.8444	180034	13.8453	348.962	13.8453	174247		13.8461	349.14	13.8461	32386.7	13.8467	349.396	13.8467	30565.1		13.8475	351.062	13.8475	178594	13.8483	351.954	13.8483	182891		13.8489	349.383	13.8489	29979.1	13.8497	349.62	13.8497	29131			49.862	348.481	13.8506	33615.4
13.8669	349.055	13.8669	92211.4	13.8678	347.944	13.8678	106805		13.8683	349.385	13.8683	180026	13.8692	348.995	13.8692	174204		13.87	349.157	13.87	32327.5	13.8706	349.408	13.8706	30869		13.8714	351.134	13.8714	182445	13.8719	351.941	13.8719	182521		13.8728	349.376	13.8728	29938.2	13.8736	349.625	13.8736	29041.5			49.947	348.515	13.8742	33410.6
13.8908	349.045	13.8908	92668.3	13.8917	347.98	13.8917	105471		13.8922	349.374	13.8922	180202	13.8931	348.995	13.8931	174347		13.8939	349.154	13.8939	32468.3	13.8944	349.414	13.8944	30686		13.8953	351.232	13.8953	185852	13.8961	351.925	13.8961	182070		13.8967	349.395	13.8967	29945.8	13.8975	349.627	13.8975	29199			50.034	348.51	13.8983	33100.2
13.9147	349.068	13.9147	92464.8	13.9156	348.013	13.9156	104240		13.9161	349.406	13.9161	180159	13.9169	349.02	13.9169	174327		13.9178	349.163	13.9178	32285.3	13.9183	349.442	13.9183	30601.4		13.9192	351.312	13.9192	187677	13.92	351.984	13.92	181301		13.9206	349.389	13.9206	29999.1	13.9214	349.629	13.9214	29222			50.12	348.53	13.9222	33340.8
13.9386	349.067	13.9386	92610.8	13.9394	348.063	13.9394	103337		13.94	349.42	13.94	180853	13.9408	349.028	13.9408	174543		13.9417	349.17	13.9417	32423.8	13.9425	349.432	13.9425	30626.6		13.9431	351.387	13.9431	190203	13.9439	351.957	13.9439	181585		13.9447	349.389	13.9447	30025.1	13.9453	349.644	13.9453	29231.1			50.206	348.537	13.9461	33409.9
13.9625	349.068	13.9625	92492.4	13.9633	348.092	13.9633	101622		13.9639	349.41	13.9639	180547	13.9647	349.047	13.9647	174453		13.9656	349.164	13.9656	32194.5	13.9661	349.449	13.9661	30566.6		13.9669	351.471	13.9669	191028	13.9678	351.954	13.9678	180831		13.9683	349.412	13.9683	30036.8	13.9692	349.643	13.9692	29082.8			50.291	348.53	13.9697	33251
13.9864	349.075	13.9864	92823.5	13.9872	348.117	13.9872	100812		13.9878	349.41	13.9878	180733	13.9886	349.071	13.9886	174391		13.9894	349.186	13.9894	32403.1	13.99	349.447	13.99	30663.9		13.9908	351.516	13.9908	192205	13.9917	351.955	13.9917	180895		13.9925	349.393	13.9925	29969.9	13.9931	349.658	13.9931	29189.8			50.378	348.536	13.9939	33541.8
14.0103	349.092	14.0103	92562.2	14.0111	348.157	14.0111	99878.5		14.0117	349.43	14.0117	180292	14.0125	349.07	14.0125	174498		14.0133	349.187	14.0133	32381.6	14.0139	349.461	14.0139	30679.4		14.0147	351.594	14.0147	192241	14.0156	351.975	14.0156	179977		14.0161	349.424	14.0161	30003.7	14.0169	349.664	14.0169	29127.4			50.464	348.58	14.0178	33573.1
14.0342	349.104	14.0342	92964.7	14.035	348.154	14.035	99847.4		14.0356	349.414	14.0356	181215	14.0364	349.085	14.0364	174711		14.0372	349.226	14.0372	32693.6	14.0378	349.484	14.0378	30755.4		14.0386	351.628	14.0386	193558	14.0394	351.982	14.0394	179719		14.04	349.425	14.04	30107.9	14.0408	349.656	14.0408	29180			50.55	348.56	14.0417	33512.3
14.0581	349.095	14.0581	92883.7	14.0589	348.177	14.0589	98862		14.0597	349.427	14.0597	180748	14.0603	349.096	14.0603	174525		14.0611	349.21	14.0611	32287	14.0617	349.467	14.0617	30708.8		14.0625	351.697	14.0625	192908	14.0633	351.065	14.0633	169019		14.0639	349.429	14.0639	29960.2	14.0647	349.66	14.0647	29104.7			50.636	348.587	14.0656	33772.2
14.0819	349.133	14.0819	92944.7	14.0828	348.201	14.0828	98580.1		14.0836	349.428	14.0836	181162	14.0842	349.094	14.0842	174548		14.085	349.22	14.085	32545.3	14.0856	349.481	14.0856	30827.4		14.0864	351.694	14.0864	193117	14.0872	351.088	14.0872	165769		14.0878	349.439	14.0878	30000	14.0886	349.655	14.0886	29106.3			50.722	348.599	14.0894	33473.4
14.1058	349.132	14.1058	93264.3	14.1067	348.202	14.1067	98417.1		14.1075	349.446	14.1075	181894	14.1081	349.127	14.1081	174704		14.1089	349.222	14.1089	32756.4	14.1094	349.471	14.1094	30796		14.1103	351.695	14.1103	194162	14.1111	350.982	14.1111	170528		14.1117	349.445	14.1117	30210.2	14.1125	349.665	14.1125	29255			50.808	348.603	14.1133	33824.9
14.1297	349.137	14.1297	93015	14.1306	348.222	14.1306	98074		14.1311	349.444	14.1311	181617	14.1319	349.128	14.1319	174622		14.1328	349.243	14.1328	32608	14.1333	349.503	14.1333	30892.2		14.1342	351.696	14.1342	193534	14.135	350.874	14.135	174054		14.1356	349.459	14.1356	30029.6	14.1364	349.687	14.1364	29251.6			50.894	348.629	14.1372	33659.1
14.1536	349.13	14.1536	93272.5	14.1544	348.214	14.1544	98636.4		14.155	349.441	14.155	182141	14.1558	349.138	14.1558	174742		14.1567	349.253	14.1567	32743.3	14.1572	349.498	14.1572	31035.1		14.1581	351.659	14.1581	194046	14.1589	350.886	14.1589	176298		14.1594	349.454	14.1594	30218.9	14.1603	349.676	14.1603	29405.9			50.98	348.609	14.1611	33787
14.1775	349.154	14.1775	93361.5	14.1783	348.233	14.1783	98102		14.1789	349.46	14.1789	181867	14.1797	349.162	14.1797	174642		14.1806	349.264	14.1806	32499.2	14.1811	349.504	14.1811	30798.9		14.1819	351.634	14.1819	193638	14.1828	350.916	14.1828	178433		14.1833	349.455	14.1833	29939.9	14.1842	349.69	14.1842	29178.8			51.066	348.615	14.185	33548.1
14.2014	349.153	14.2014	93100.4	14.2022	348.229	14.2022	97903.6		14.2031	349.464	14.2031	181139	14.2036	349.155	14.2036	174371		14.2044	349.251	14.2044	32577.4	14.205	349.525	14.205	30911.7		14.2058	351.63	14.2058	193345	14.2067	351.004	14.2067	181603		14.2072	349.484	14.2072	30104.3	14.2081	349.684	14.2081	29369.7			51.152	348.621	14.2089	34004.1
14.2253	349.171	14.2253	93203.7	14.2261	348.238	14.2261	98021.1		14.2267	349.476	14.2267	181323	14.2275	349.188	14.2275	174353		14.2283	349.274	14.2283	32705.1	14.2289	349.508	14.2289	30559		14.2297	351.627	14.2297	192484	14.2306	351.054	14.2306	183038		14.2311	349.486	14.2311	29816.3	14.2319	349.694	14.2319	29072.5			51.238	348.609	14.2328	33844.9
14.2492	349.153	14.2492	93545.7	14.25	348.258	14.25	98070		14.2506	349.476	14.2506	182196	14.2514	349.188	14.2514	174672		14.2522	349.279	14.2522	32670.9	14.2528	349.529	14.2528	30867		14.2536	351.556	14.2536	193426	14.2544	351.158	14.2544	185814		14.255	349.489	14.255	30055.8	14.2558	349.694	14.2558	29231.5			51.324	348.622	14.2567	34001.1
14.2731	349.184	14.2731	93690	14.2739	348.28	14.2739	98226.8		14.2747	349.504	14.2747	181805	14.2753	349.223	14.2753	174413		14.2761	349.286	14.2761	32844	14.2769	349.552	14.2769	30649.7		14.2775	351.529	14.2775	193230	14.2783	351.203	14.2783	187484		14.2792	349.515	14.2792	30162.6	14.2797	349.713	14.2797	29373.8			51.41	348.654	14.2806	34150.4
14.2969	349.187	14.2969	93853.5	14.2978	348.293	14.2978	98220.6		14.2983	349.511	14.2983	182513	14.2992	349.203	14.2992	174617		14.3	349.298	14.3	32720.7	14.3006	349.538	14.3006	30738.9		14.3014	351.508	14.3014	193776	14.3022	351.296	14.3022	188466		14.3028	349.498	14.3028	30079.2	14.3036	349.706	14.3036	29308.3			51.496	348.668	14.3044	33855.8
14.3208	349.206	14.3208	94080.4	14.3217	348.298	14.3217	98765		14.3225	349.495	14.3225	183369	14.3231	349.238	14.3231	174784		14.3239	349.307	14.3239	33217.7	14.3247	349.551	14.3247	30879.2		14.3253	351.492	14.3253	194249	14.3261	351.341	14.3261	189721		14.3267	349.507	14.3267	30089.7	14.3275	349.712	14.3275	29481.9			51.582	348.674	14.3283	34030.9
14.3447	349.182	14.3447	93750	14.3456	348.297	14.3456	98324		14.3464	349.508	14.3464	182647	14.3469	349.228	14.3469	174648		14.3478	349.301	14.3478	32972.6	14.3486	349.556	14.3486	30821.8		14.3492	351.48	14.3492	194152	14.35	351.372	14.35	190107		14.3508	349.517	14.3508	30205.5	14.3514	349.721	14.3514	29443.5			51.668	348.654	14.3522	33713
14.3686	349.197	14.3686	94022.7	14.3694	348.309	14.3694	98727.9		14.3703	349.519	14.3703	182700	14.3708	349.24	14.3708	174735		14.3717	349.313	14.3717	33002.3	14.3722	349.563	14.3722	30646.3		14.3731	351.417	14.3731	193488	14.3739	351.353	14.3739	189067		14.3744	349.516	14.3744	30098.1	14.3753	349.729	14.3753	29466.6			51.754	348.695	14.3761	33886.9
14.3925	349.207	14.3925	94133.4	14.3933	348.332	14.3933	98788.9		14.3942	349.519	14.3942	182268	14.3947	349.268	14.3947	174588		14.3956	349.323	14.3956	32767.8	14.3964	349.571	14.3964	30832.3		14.3969	351.406	14.3969	193489	14.3978	351.359	14.3978	188837		14.3986	349.523	14.3986	30122.9	14.3992	349.745	14.3992	29384.9			51.84	348.682	14.4	33781.5
14.4164	349.21	14.4164	94261.2	14.4172	348.347	14.4172	99445.3		14.4181	349.522	14.4181	183162	14.4186	349.27	14.4186	174800		14.4194	349.341	14.4194	32889.2	14.4203	349.583	14.4203	31045.1		14.4208	351.417	14.4208	194162	14.4217	351.359	14.4217	189160		14.4225	349.548	14.4225	30168.2	14.4231	349.727	14.4231	29360.6			51.926	348.702	14.4239	33806.1
14.4403	349.226	14.4403	94779.9	14.4411	348.362	14.4411	99850.3		14.4419	349.553	14.4419	184107	14.4425	349.291	14.4425	174979		14.4433	349.359	14.4433	32902.2	14.4442	349.575	14.4442	31070		14.4447	351.391	14.4447	194657	14.4456	351.303	14.4456	189826		14.4464	349.571	14.4464	30227.2	14.4469	349.735	14.4469	29498.1			52.012	348.713	14.4478	33881.3
14.4642	349.232	14.4642	94667.9	14.465	348.38	14.465	99609.8		14.4656	349.543	14.4656	184534	14.4664	349.293	14.4664	174991		14.4672	349.348	14.4672	32923.6	14.4678	349.596	14.4678	31183		14.4686	351.392	14.4686	194560	14.4694	351.251	14.4694	189549		14.47	349.558	14.47	30264.2	14.4708	349.754	14.4708	29512.4			52.098	348.728	14.4717	33960
14.4881	349.226	14.4881	94499.8	14.4889	348.381	14.4889	99432.4		14.4897	349.54	14.4897	183842	14.4903	349.298	14.4903	174857		14.4911	349.345	14.4911	32874.6	14.4919	349.584	14.4919	31002.2		14.4925	351.378	14.4925	193964	14.4933	351.229	14.4933	189296		14.4942	349.556	14.4942	30175.3	14.4947	349.749	14.4947	29378.9			52.184	348.697	14.4956	33551.8
14.5119	349.256	14.5119	94864.4	14.5128	348.424	14.5128	99552.8		14.5136	349.558	14.5136	184226	14.5142	349.316	14.5142	174964		14.515	349.365	14.515	32926.2	14.5156	349.596	14.5156	31025.3		14.5164	351.37	14.5164	194422	14.5172	351.193	14.5172	189067		14.5178	349.567	14.5178	30260.8	14.5186	349.755	14.5186	29439.6			52.27	348.737	14.5194	33960.6
14.5358	349.259	14.5358	94967	14.5367	348.442	14.5367	99717		14.5375	349.552	14.5375	184448	14.5381	349.325	14.5381	175037		14.5389	349.371	14.5389	33188	14.5394	349.61	14.5394	31226.6		14.5403	351.361	14.5403	194512	14.5411	351.146	14.5411	188870		14.5417	349.588	14.5417	30250.8	14.5425	349.755	14.5425	29466.1			52.356	348.759	14.5433	33581.9
14.5597	349.243	14.5597	95090.9	14.5606	348.438	14.5606	99712.4		14.5611	349.565	14.5611	185067	14.5619	349.327	14.5619	175030		14.5628	349.373	14.5628	33367.1	14.5633	349.604	14.5633	31172.3		14.5642	351.366	14.5642	193947	14.565	351.111	14.565	189070		14.5656	349.579	14.5656	30385.6	14.5664	349.757	14.5664	29538.9			52.442	348.763	14.5672	34081
14.5836	349.268	14.5836	95056.4	14.5844	348.46	14.5844	99847.5		14.5853	349.564	14.5853	184688	14.5858	349.323	14.5858	174827		14.5867	349.374	14.5867	33535.8	14.5875	349.63	14.5875	31056.9		14.5881	351.341	14.5881	193521	14.5889	351.091	14.5889	187966		14.5897	349.583	14.5897	30298.6	14.5903	349.753	14.5903	29466.2			52.528	348.758	14.5911	33775.1
14.6075	349.279	14.6075	95062.8	14.6083	348.465	14.6083	100122		14.6092	349.595	14.6092	184683	14.6097	349.357	14.6097	174978		14.6106	349.385	14.6106	33255.8	14.6114	349.641	14.6114	30964.3		14.6119	351.352	14.6119	193336	14.6128	351.051	14.6128	188006		14.6133	349.59	14.6133	30229.3	14.6142	349.774	14.6142	29432.2			52.614	348.773	14.615	33779.7
14.6314	349.263	14.6314	95152.6	14.6322	348.485	14.6322	99929.1		14.6331	349.579	14.6331	184321	14.6336	349.38	14.6336	174726		14.6344	349.4	14.6344	33157.7	14.6353	349.404	14.6353	30558.4		14.6358	351.374	14.6358	193007	14.6367	351.039	14.6367	187384		14.6375	349.597	14.6375	30266.5	14.6381	349.769	14.6381	29494.7			52.7	348.796	14.6389	33807.3
14.6553	349.288	14.6553	95206.1	14.6561	348.499	14.6561	100306		14.6569	349.572	14.6569	184575	14.6575	349.359	14.6575	174732		14.6583	349.385	14.6583	33240.5	14.6592	349.496	14.6592	30402.9		14.6597	351.369	14.6597	193161	14.6606	351.011	14.6606	187381		14.6614	349.609	14.6614	30167.7	14.6619	349.76	14.6619	29524.5			52.786	348.781	14.6628	34085.7
14.6792	349.277	14.6792	95298.4	14.68	348.526	14.68	100456		14.6808	349.598	14.6808	184300	14.6814	349.368	14.6814	174735		14.6822	349.402	14.6822	33433.3	14.6828	349.546	14.6828	30951.7		14.6836	351.393	14.6836	192461	14.6844	351.01	14.6844	186703		14.685	349.619	14.685	30006.3	14.6858	349.796	14.6858	29390.6			52.872	348.807	14.6867	33879.5
14.7031	349.291	14.7031	95292.7	14.7039	348.538	14.7039	100472		14.7047	349.594	14.7047	184659	14.7053	349.39	14.7053	174692		14.7061	349.428	14.7061	33258.5	14.7067	349.599	14.7067	31358.9		14.7075	351.371	14.7075	193243	14.7083	350.993	14.7083	187486		14.7089	349.596	14.7089	30231.9	14.7097	349.779	14.7097	29581.1			52.958	348.801	14.7106	33907.9
14.7269	349.3	14.7269	95013.3	14.7278	348.542	14.7278	100587		14.7286	349.61	14.7286	184601	14.7292	349.389	14.7292	174732		14.73	349.437	14.73	33361.5	14.7308	349.597	14.7308	31277.9		14.7314	351.37	14.7314	193493	14.7322	350.97	14.7322	187841		14.7331	349.6	14.7331	30392.7	14.7336	349.795	14.7336	29519.5			53.044	348.803	14.7344	34023.1
14.7508	349.313	14.7508	95359.2	14.7517	348.557	14.7517	100902		14.7525	349.622	14.7525	185235	14.7531	349.422	14.7531	174997		14.7539	349.43	14.7539	33398.5	14.7547	349.556	14.7547	31286.4		14.7553	351.381	14.7553	193567	14.7561	351.004	14.7561	187693		14.7569	349.621	14.7569	30409.7	14.7575	349.782	14.7575	29744.4			53.13	348.825	14.7583	34237.2
14.7747	349.307	14.7747	95765.3	14.7756	348.58	14.7756	101241		14.7764	349.633	14.7764	185892	14.7769	349.431	14.7769	174976		14.7778	349.437	14.7778	33349.6	14.7786	349.458	14.7786	30934.6		14.7792	351.41	14.7792	193073	14.78	350.978	14.78	187474		14.7808	349.634	14.7808	30289.8	14.7814	349.8	14.7814	29772			53.216	348.839	14.7822	34123.3
14.7986	349.313	14.7986	95577.5	14.7994	348.613	14.7994	101089		14.8003	349.626	14.8003	184309	14.8008	349.433	14.8008	174587		14.8017	349.449	14.8017	33066.2	14.8022	349.318	14.8022	30660.6		14.8031	351.403	14.8031	192013	14.8039	351.012	14.8039	186333		14.8047	349.637	14.8047	30181.1	14.8053	349.799	14.8053	29638.7			53.302	348.811	14.8061	34123.5
14.8225	349.33	14.8225	95558.8	14.8233	348.618	14.8233	101134		14.8242	349.635	14.8242	184999	14.8247	349.443	14.8247	174775		14.8256	349.455	14.8256	33133.4	14.8264	349.192	14.8264	30560		14.8269	351.428	14.8269	192949	14.8278	350.995	14.8278	187469		14.8283	349.651	14.8283	30451.6	14.8292	349.81	14.8292	29652.7			53.388	348.833	14.83	34115.4
14.8464	349.348	14.8464	95982.3	14.8472	348.645	14.8472	101336		14.8481	349.629	14.8481	186016	14.8486	349.438	14.8486	175000		14.8494	349.459	14.8494	33057.7	14.8503	349.16	14.8503	30319		14.8508	351.396	14.8508	192461	14.8517	351.001	14.8517	187034		14.8525	349.668	14.8525	30352.2	14.8531	349.817	14.8531	29628.9			53.474	348.835	14.8539	34099.7
14.8703	349.36	14.8703	95980.8	14.8711	348.655	14.8711	101528		14.8719	349.652	14.8719	185660	14.8725	349.458	14.8725	174846		14.8733	349.444	14.8733	32828.9	14.8742	349.174	14.8742	30564.2		14.8747	351.429	14.8747	191316	14.8756	351.023	14.8756	186055		14.8764	349.669	14.8764	30187.2	14.8769	349.801	14.8769	29643.9			53.56	348.85	14.8778	34124.2
14.8942	349.361	14.8942	95823.4	14.895	348.653	14.895	101402		14.8958	349.652	14.8958	185472	14.8964	349.456	14.8964	174947		14.8972	349.473	14.8972	33215.7	14.8981	349.217	14.8981	31014		14.8986	351.394	14.8986	192462	14.8994	351.025	14.8994	186989		14.9	349.664	14.9	30365.4	14.9008	349.81	14.9008	29639.9			53.646	348.853	14.9017	34085.3
14.9181	349.365	14.9181	96185.7	14.9189	348.67	14.9189	102236		14.9197	349.63	14.9197	186532	14.9203	349.477	14.9203	175113		14.9211	349.486	14.9211	32838.2	14.9219	349.257	14.9219	31266.9		14.9225	351.447	14.9225	191946	14.9233	351.02	14.9233	186770		14.9242	349.662	14.9242	30299.4	14.9247	349.833	14.9247	29681.2			53.732	348.889	14.9256	33904.9
14.9419	349.357	14.9419	96103.3	14.9428	348.703	14.9428	102048		14.9436	349.649	14.9436	186100	14.9442	349.482	14.9442	174778		14.945	349.493	14.945	32808.3	14.9458	349.324	14.9458	30852.4		14.9464	351.474	14.9464	190427	14.9472	351.016	14.9472	185565		14.9481	349.667	14.9481	30230.5	14.9486	349.833	14.9486	29582.6			53.818	348.918	14.9494	34061.6
14.9658	349.382	14.9658	95985.7	14.9667	348.725	14.9667	102015		14.9675	349.666	14.9675	186199	14.9681	349.5	14.9681	174849		14.9689	349.491	14.9689	33356.2	14.9697	349.367	14.9697	30972.2		14.9703	351.464	14.9703	191322	14.9711	351.017	14.9711	186707		14.9719	349.675	14.9719	30406.5	14.9725	349.838	14.9725	29774.3			53.904	348.901	14.9733	34397.1
14.9897	349.384	14.9897	96493.4	14.9906	348.745	14.9906	102705		14.9914	349.685	14.9914	186780	14.9922	349.501	14.9922	175032		14.9928	349.486	14.9928	33189.4	14.9936	349.428	14.9936	31116.1		14.9944	351.506	14.9944	191357	14.995	351.006	14.995	185561		14.9958	349.691	14.9958	30355.1	14.9964	349.837	14.9964	29804.2			53.99	348.902	14.9972	34298.3
15.0136	349.401	15.0136	96056	15.0144	348.75	15.0144	102047		15.0153	349.686	15.0153	185531	15.0158	349.528	15.0158	174661		15.0167	349.503	15.0167	32863.9	15.0175	349.475	15.0175	30896.2		15.0183	351.53	15.0183	190050	15.0189	351.015	15.0189	185210		15.0197	349.715	15.0197	30331.6	15.0206	349.827	15.0206	29809.4			54.076	348.922	15.0211	33973.2
15.0375	349.41	15.0375	96323.9	15.0383	348.779	15.0383	102768		15.0392	349.7	15.0392	186878	15.0397	349.533	15.0397	175181		15.0406	349.526	15.0406	33105.8	15.0414	349.528	15.0414	30877.3		15.0419	351.51	15.0419	191042	15.0428	351.023	15.0428	185893		15.0433	349.718	15.0433	30430.7	15.0442	349.838	15.0442	29909.3			54.162	348.901	15.045	34105.8
15.0614	349.387	15.0614	96747.5	15.0622	348.784	15.0622	102864		15.0631	349.699	15.0631	187183	15.0639	349.544	15.0639	175014		15.0644	349.528	15.0644	32913	15.0653	349.57	15.0653	30746.9		15.0661	351.55	15.0661	189230	15.0667	351.018	15.0667	184124		15.0675	349.696	15.0675	30240.6	15.0683	349.852	15.0683	29668.9			54.248	348.922	15.0689	34023.1
15.0853	349.401	15.0853	96071.9	15.0861	348.798	15.0861	102438		15.0869	349.717	15.0869	186816	15.0878	349.541	15.0878	174931		15.0883	349.547	15.0883	32920.3	15.0892	349.615	15.0892	30891.1		15.09	351.545	15.09	190229	15.0906	351.037	15.0906	185157		15.0914	349.723	15.0914	30384.8	15.0922	349.862	15.0922	29929.5			54.334	348.945	15.0928	34372.6
15.1092	349.425	15.1092	96699.5	15.11	348.808	15.11	103272		15.1108	349.695	15.1108	187676	15.1117	349.546	15.1117	175214		15.1122	349.544	15.1122	33129.6	15.1131	349.671	15.1131	30818.4		15.1139	351.565	15.1139	190428	15.1144	351.041	15.1144	185758		15.1153	349.722	15.1153	30330.8	15.1161	349.857	15.1161	29925.9			54.42	348.973	15.1167	34139.7
15.1331	349.429	15.1331	97013.2	15.1339	348.843	15.1339	103156		15.1347	349.726	15.1347	187660	15.1353	349.569	15.1353	175038		15.1361	349.544	15.1361	33022.1	15.1369	349.713	15.1369	30783.9		15.1375	351.588	15.1375	189362	15.1383	351.047	15.1383	184817		15.1392	349.728	15.1392	30355.4	15.1397	349.848	15.1397	29818.7			54.506	348.971	15.1406	34264.1
15.1569	349.435	15.1569	96876.4	15.1578	348.844	15.1578	102977		15.1586	349.72	15.1586	187620	15.1592	349.589	15.1592	175188		15.16	349.542	15.16	33076.6	15.1608	349.765	15.1608	31092.3		15.1614	351.588	15.1614	189953	15.1622	351.038	15.1622	186212		15.1631	349.727	15.1631	30618.4	15.1636	349.86	15.1636	29951.8			54.592	348.933	15.1644	34808.6
15.1808	349.448	15.1808	97040.9	15.1817	348.869	15.1817	103371		15.1825	349.715	15.1825	188112	15.1831	349.571	15.1831	175280		15.1839	349.541	15.1839	33195.4	15.1847	349.791	15.1847	30995.6		15.1853	351.604	15.1853	189210	15.1861	351.048	15.1861	185470		15.1869	349.744	15.1869	30375.5	15.1875	349.849	15.1875	29750.4			54.678	348.975	15.1883	34384.7
15.2047	349.439	15.2047	96715.1	15.2056	348.866	15.2056	103016		15.2064	349.731	15.2064	187336	15.2069	349.596	15.2069	175017		15.2078	349.564	15.2078	33158.4	15.2086	349.838	15.2086	31080.5		15.2092	351.604	15.2092	188749	15.21	351.058	15.21	184951		15.2106	349.743	15.2106	30461.1	15.2114	349.858	15.2114	30056			54.764	348.971	15.2122	34291.9
15.2289	349.447	15.2289	96809.7	15.2294	348.879	15.2294	103128		15.2303	349.744	15.2303	187682	15.2311	349.609	15.2311	175201		15.2317	349.568	15.2317	33064.3	15.2325	349.835	15.2325	31086.5		15.2333	351.618	15.2333	188418	15.2339	351.092	15.2339	185557		15.2347	349.748	15.2347	30465.6	15.2356	349.865	15.2356	29965.2			54.85	349.019	15.2361	34386.6
15.2528	349.45	15.2528	97230.2	15.2533	348.901	15.2533	103746		15.2542	349.732	15.2542	188246	15.255	349.621	15.255	175210		15.2556	349.578	15.2556	33177.4	15.2564	349.859	15.2564	31107.7		15.2572	351.651	15.2572	188424	15.2578	351.067	15.2578	184856		15.2586	349.755	15.2586	30429.7	15.2594	349.876	15.2594	29676.2			54.936	349.016	15.26	34233.9
15.2767	349.444	15.2767	97355	15.2772	348.934	15.2772	103544		15.2781	349.764	15.2781	187754	15.2789	349.624	15.2789	174987		15.2794	349.579	15.2794	33100.6	15.2803	349.872	15.2803	31075.5		15.2808	351.638	15.2808	187709	15.2817	351.102	15.2817	183666		15.2825	349.781	15.2825	30398.6	15.2833	349.884	15.2833	30049.7			55.022	349.026	15.2839	34314.4
15.3006	349.447	15.3006	96970	15.3011	348.936	15.3011	103204		15.3019	349.743	15.3019	187505	15.3025	349.618	15.3025	174991		15.3033	349.589	15.3033	33077.1	15.3042	349.864	15.3042	31091.2		15.305	351.649	15.305	187298	15.3056	351.111	15.3056	182544		15.3064	349.776	15.3064	30438.8	15.3072	349.88	15.3072	29938.2			55.108	348.997	15.3078	34516.2
15.3244	349.479	15.3244	97269.6	15.325	348.941	15.325	103516		15.3258	349.756	15.3258	187937	15.3264	349.633	15.3264	174930		15.3272	349.607	15.3272	33018.9	15.3281	349.867	15.3281	31020		15.3289	351.681	15.3289	187098	15.3294	351.104	15.3294	181821		15.3303	349.779	15.3303	30442	15.3308	349.887	15.3308	29915.8			55.194	349.002	15.3317	34747.7
15.3483	349.479	15.3483	97184.3	15.3489	348.957	15.3489	103422		15.3497	349.759	15.3497	188337	15.3506	349.628	15.3506	175095		15.3511	349.601	15.3511	33118.7	15.3519	349.844	15.3519	31214.9		15.3528	351.735	15.3528	186903	15.3533	351.168	15.3533	180996		15.3542	349.78	15.3542	30577.2	15.355	349.898	15.355	29977.6			55.28	349.03	15.3556	34412
15.3722	349.489	15.3722	97290.8	15.3728	348.974	15.3728	103552		15.3736	349.765	15.3736	188561	15.3744	349.653	15.3744	175090		15.375	349.615	15.375	33141	15.3758	349.835	15.3758	31323.5		15.3767	351.74	15.3767	186728	15.3772	351.222	15.3772	180384		15.3781	349.807	15.3781	30471.3	15.3789	349.88	15.3789	29960.7			55.366	349.056	15.3794	34265.1
15.3961	349.481	15.3961	97380.8	15.3967	348.96	15.3967	103688		15.3975	349.774	15.3975	188673	15.3983	349.653	15.3983	175138		15.3989	349.624	15.3989	33084.3	15.3997	349.827	15.3997	31126.5		15.4006	351.707	15.4006	186052	15.4011	351.268	15.4011	180058		15.4019	349.793	15.4019	30480.9	15.4028	349.893	15.4028	30115.8			55.452	349.01	15.4033	34395.6
15.42	349.492	15.42	97270.1	15.4206	349.01	15.4206	103615		15.4214	349.783	15.4214	188310	15.4222	349.655	15.4222	175131		15.4228	349.63	15.4228	33123.5	15.4236	349.794	15.4236	31084.3		15.4244	351.735	15.4244	185904	15.425	351.287	15.425	179528		15.4258	349.788	15.4258	30508.6	15.4267	349.893	15.4267	30123.1			55.538	349.039	15.4272	34318.1
15.4439	349.497	15.4439	97164	15.4444	349.011	15.4444	103624		15.4453	349.766	15.4453	188248	15.4461	349.684	15.4461	174952		15.4467	349.618	15.4467	33156.9	15.4475	349.79	15.4475	30958		15.4483	351.797	15.4483	185323	15.4489	351.361	15.4489	179250		15.4497	349.805	15.4497	30467.4	15.4506	349.904	15.4506	29900.7			55.624	349.068	15.4511	34050.2
15.4678	349.514	15.4678	98077.1	15.4683	349.021	15.4683	104243		15.4692	349.78	15.4692	189796	15.47	349.673	15.47	175116		15.4706	349.652	15.4706	33116.7	15.4714	349.79	15.4714	31252.5		15.4722	351.8	15.4722	183993	15.4728	351.316	15.4728	178963		15.4736	349.815	15.4736	30447.5	15.4744	349.911	15.4744	29808.3			55.71	349.067	15.475	34047.1
15.4917	349.515	15.4917	97970.3	15.4922	349.04	15.4922	104315		15.4931	349.777	15.4931	189906	15.4939	349.663	15.4939	175239		15.4944	349.649	15.4944	33312	15.4953	349.773	15.4953	31479.4		15.4961	351.801	15.4961	185177	15.4967	351.362	15.4967	179353		15.4975	349.82	15.4975	30600.7	15.4983	349.908	15.4983	30200			55.796	349.088	15.4989	34492.3
15.5156	349.532	15.5156	97641.2	15.5161	349.062	15.5161	103637		15.5169	349.777	15.5169	188845	15.5178	349.704	15.5178	174933		15.5183	349.637	15.5183	33408.1	15.5192	349.761	15.5192	31389.7		15.52	351.818	15.52	183807	15.5206	351.4	15.5206	178576		15.5214	349.818	15.5214	30473.2	15.5222	349.902	15.5222	30027.1			55.882	349.077	15.5228	34225.8
15.5394	349.54	15.5394	97928.4	15.54	349.056	15.54	104241		15.5408	349.801	15.5408	189207	15.5417	349.699	15.5417	175047		15.5422	349.653	15.5422	33343.6	15.5431	349.746	15.5431	31280.6		15.5436	351.837	15.5436	184156	15.5444	351.417	15.5444	179023		15.5453	349.82	15.5453	30577.6	15.5458	349.922	15.5458	30092.3			55.968	349.11	15.5467	34253.5
15.5633	349.556	15.5633	97688.8	15.5639	349.07	15.5639	103920		15.5647	349.8	15.5647	188333	15.5653	349.717	15.5653	174946		15.5661	349.662	15.5661	33169.5	15.5669	349.729	15.5669	31394.2		15.5675	351.825	15.5675	183391	15.5683	351.424	15.5683	178315		15.5692	349.845	15.5692	30546.7	15.5697	349.91	15.5697	29811.8			56.054	349.117	15.5706	34124.6
15.5872	349.54	15.5872	97894.3	15.5878	349.093	15.5878	104058		15.5886	349.807	15.5886	189169	15.5894	349.695	15.5894	175160		15.59	349.68	15.59	33332.2	15.5908	349.723	15.5908	31269.9		15.5917	351.864	15.5917	183027	15.5922	351.442	15.5922	178333		15.5931	349.849	15.5931	30465.3	15.5939	349.927	15.5939	29898.5			56.14	349.109	15.5944	34205.1
15.6111	349.558	15.6111	98193.8	15.6117	349.107	15.6117	104598		15.6125	349.834	15.6125	189993	15.6133	349.731	15.6133	175336		15.6139	349.669	15.6139	33382.9	15.6147	349.733	15.6147	31410.9		15.6156	351.896	15.6156	182861	15.6161	351.446	15.6161	178445		15.6169	349.838	15.6169	30566.3	15.6178	349.938	15.6178	30061.9			56.226	349.125	15.6183	34270.1
15.635	349.575	15.635	98298.4	15.6356	349.105	15.6356	104630		15.6364	349.83	15.6364	189740	15.6372	349.735	15.6372	175224		15.6378	349.677	15.6378	33444.7	15.6386	349.729	15.6386	31305.2		15.6392	351.906	15.6392	182114	15.64	351.479	15.64	178191		15.6408	349.858	15.6408	30516.2	15.6414	349.938	15.6414	30026.1			56.312	349.116	15.6422	34645.4
15.6589	349.553	15.6589	98013.5	15.6594	349.122	15.6594	104490		15.6603	349.814	15.6603	189636	15.6611	349.731	15.6611	175120		15.6617	349.693	15.6617	33488.3	15.6625	349.728	15.6625	31443.5		15.6631	351.915	15.6631	181778	15.6639	351.481	15.6639	178018		15.6647	349.858	15.6647	30483.4	15.6653	349.934	15.6653	29931.4			56.398	349.133	15.6661	34407.6
15.6828	349.59	15.6828	98094.2	15.6833	349.128	15.6833	104504		15.6842	349.807	15.6842	189852	15.6847	349.751	15.6847	175149		15.6856	349.686	15.6856	33418.7	15.6864	349.744	15.6864	31291.2		15.6869	351.932	15.6869	181567	15.6878	351.5	15.6878	177788		15.6886	349.873	15.6886	30568.3	15.6892	349.933	15.6892	30086.4			56.484	349.139	15.69	34534.5
15.7067	349.583	15.7067	98052.8	15.7072	349.148	15.7072	104486		15.7081	349.842	15.7081	189379	15.7089	349.74	15.7089	174947		15.7094	349.704	15.7094	33420	15.7103	349.739	15.7103	31395.4		15.7111	351.915	15.7111	180618	15.7117	351.466	15.7117	177666		15.7125	349.884	15.7125	30419.5	15.7133	349.938	15.7133	30100.5			56.57	349.148	15.7139	34325.5
15.7306	349.569	15.7306	97777	15.7311	349.156	15.7311	104116		15.7319	349.846	15.7319	188377	15.7328	349.766	15.7328	174762		15.7333	349.696	15.7333	33312.4	15.7342	349.76	15.7342	31273.4		15.735	351.937	15.735	179960	15.7356	351.482	15.7356	177318		15.7364	349.875	15.7364	30393.3	15.7372	349.943	15.7372	29980.6			56.656	349.126	15.7378	34085.1
15.7544	349.607	15.7544	97986.1	15.755	349.16	15.755	104480		15.7558	349.845	15.7558	188758	15.7567	349.761	15.7567	174982		15.7572	349.728	15.7572	33459.1	15.7581	349.766	15.7581	31033.9		15.7586	351.927	15.7586	179953	15.7594	351.513	15.7594	177442		15.7603	349.88	15.7603	30305.3	15.7608	349.953	15.7608	29826.2			56.742	349.145	15.7617	34354.2
15.7783	349.592	15.7783	97696	15.7789	349.168	15.7789	103919		15.7797	349.852	15.7797	188365	15.7806	349.768	15.7806	174634		15.7811	349.705	15.7811	33301.3	15.7819	349.749	15.7819	31157.6		15.7828	351.962	15.7828	179321	15.7833	351.539	15.7833	177006		15.7842	349.892	15.7842	30373.5	15.7847	349.957	15.7847	29669.5			56.828	349.154	15.7856	34137.5
15.8022	349.601	15.8022	98236	15.8028	349.166	15.8028	104781		15.8036	349.872	15.8036	189972	15.8044	349.786	15.8044	175237		15.805	349.723	15.805	33682.5	15.8058	349.78	15.8058	31254.4		15.8067	351.994	15.8067	179761	15.8072	351.512	15.8072	177547		15.8081	349.892	15.8081	30571.5	15.8089	349.949	15.8089	29955.3			56.914	349.16	15.8094	34490.3
15.8261	349.619	15.8261	98060	15.8267	349.196	15.8267	104147		15.8275	349.871	15.8275	188107	15.8283	349.798	15.8283	174678		15.8289	349.713	15.8289	33498.9	15.8297	349.776	15.8297	30938		15.8303	352.024	15.8303	178778	15.8311	351.526	15.8311	177005		15.8319	349.91	15.8319	30404.1	15.8325	349.97	15.8325	29828.4			57	349.163	15.8333	34265.4
15.85	349.595	15.85	98442.5	15.8506	349.193	15.8506	104436		15.8514	349.862	15.8514	188990	15.8522	349.788	15.8522	174873		15.8528	349.708	15.8528	33445.6	15.8536	349.792	15.8536	31211.2		15.8544	352.023	15.8544	178487	15.855	351.528	15.855	176834		15.8558	349.921	15.8558	30449.9	15.8567	349.947	15.8567	29832.9			57.086	349.16	15.8572	34502.8
15.8739	349.61	15.8739	98343.4	15.8744	349.212	15.8744	104679		15.8753	349.87	15.8753	189341	15.8761	349.807	15.8761	174979		15.8767	349.713	15.8767	33472.7	15.8775	349.812	15.8775	31089		15.8783	352.026	15.8783	178509	15.8789	351.531	15.8789	176819		15.8797	349.916	15.8797	30460.8	15.8806	349.963	15.8806	29872.4			57.172	349.187	15.8811	34604
15.8978	349.607	15.8978	98490.8	15.8983	349.219	15.8983	104875		15.8992	349.886	15.8992	189484	15.9	349.813	15.9	174795		15.9006	349.752	15.9006	33394.7	15.9014	349.809	15.9014	31358.3		15.9022	352.038	15.9022	178277	15.9028	351.584	15.9028	176630		15.9036	349.917	15.9036	30313	15.9044	349.96	15.9044	29965.2			57.258	349.177	15.905	34281.9
15.9217	349.632	15.9217	98497.5	15.9222	349.223	15.9222	104728		15.9231	349.891	15.9231	189384	15.9239	349.81	15.9239	174799		15.9247	349.731	15.9247	33306.1	15.9253	349.809	15.9253	31431.4		15.9261	352.052	15.9261	178212	15.9269	351.577	15.9269	176612		15.9275	349.937	15.9275	30358	15.9283	349.959	15.9283	29952.2			57.345	349.199	15.9292	34200.6
15.9456	349.633	15.9456	98478.3	15.9461	349.207	15.9461	104244		15.9469	349.902	15.9469	188385	15.9478	349.822	15.9478	174614		15.9483	349.75	15.9483	33274	15.9492	349.836	15.9492	31313.3		15.95	352.079	15.95	177821	15.9506	351.616	15.9506	176227		15.9514	349.924	15.9514	30402.6	15.9522	349.976	15.9522	29896.4			57.43	349.2	15.9528	34349
15.9694	349.633	15.9694	98583.8	15.97	349.251	15.97	104382		15.9708	349.898	15.9708	189357	15.9717	349.819	15.9717	174925		15.9722	349.762	15.9722	33377.4	15.9731	349.828	15.9731	31497.6		15.9739	352.089	15.9739	178204	15.9744	351.595	15.9744	176801		15.9753	349.93	15.9753	30569.9	15.9761	349.975	15.9761	30087.4			57.516	349.22	15.9767	34455.1
15.9933	349.651	15.9933	99016.2	15.9939	349.257	15.9939	105144		15.9947	349.903	15.9947	190361	15.9956	349.837	15.9956	174916		15.9961	349.763	15.9961	33470.6	15.9969	349.84	15.9969	31315.5		15.9978	352.099	15.9978	177827	15.9983	351.599	15.9983	176366		15.9992	349.93	15.9992	30390.8	16	349.983	16	29866.7			57.602	349.203	16.0006	34044.4
16.0172	349.659	16.0172	98555.9	16.0178	349.264	16.0178	104522		16.0186	349.923	16.0186	188844	16.0194	349.837	16.0194	174650		16.02	349.769	16.02	33329.5	16.0208	349.851	16.0208	31088.3		16.0217	352.142	16.0217	177665	16.0222	351.59	16.0222	176268		16.0231	349.938	16.0231	30344.7	16.0239	350.011	16.0239	30107.2			57.688	349.229	16.0244	34457.8
16.0411	349.666	16.0411	99083.3	16.0417	349.277	16.0417	105006		16.0425	349.894	16.0425	190196	16.0433	349.834	16.0433	175077		16.0439	349.778	16.0439	33582	16.0447	349.857	16.0447	31339.3		16.0456	352.141	16.0456	177714	16.0461	351.623	16.0461	176380		16.0469	349.957	16.0469	30551.6	16.0478	350.003	16.0478	30225.9			57.774	349.246	16.0483	34378.1
16.065	349.67	16.065	99270.9	16.0656	349.288	16.0656	105045		16.0664	349.92	16.0664	190238	16.0672	349.859	16.0672	174994		16.0678	349.791	16.0678	33592	16.0686	349.87	16.0686	31330.2		16.0694	352.159	16.0694	177301	16.07	351.647	16.07	175894		16.0708	349.952	16.0708	30417.3	16.0717	350.011	16.0717	29861.4			57.86	349.225	16.0722	33961
16.0889	349.673	16.0889	98749.8	16.0894	349.284	16.0894	103994		16.0903	349.937	16.0903	188023	16.0911	349.851	16.0911	174415		16.0917	349.794	16.0917	33241.3	16.0925	349.891	16.0925	31249.8		16.0933	352.181	16.0933	176935	16.0939	351.657	16.0939	175547		16.0947	349.964	16.0947	30333.6	16.0956	349.988	16.0956	29907.8			57.947	349.269	16.0964	34379.6
16.1128	349.673	16.1128	98207.1	16.1133	349.32	16.1133	103603		16.1142	349.936	16.1142	187867	16.115	349.877	16.115	174371		16.1156	349.778	16.1156	33169.8	16.1164	349.879	16.1164	31258		16.1172	352.168	16.1172	176606	16.1178	351.679	16.1178	175255		16.1186	349.962	16.1186	30375.3	16.1192	350.004	16.1192	29910.7			58.032	349.297	16.12	34360.6
16.1367	349.69	16.1367	98193.6	16.1372	349.32	16.1372	103862		16.1381	349.943	16.1381	187757	16.1389	349.865	16.1389	174473		16.1394	349.785	16.1394	33208.9	16.1403	349.891	16.1403	31245.4		16.1411	352.18	16.1411	176452	16.1417	351.676	16.1417	175241		16.1425	349.979	16.1425	30363.2	16.1431	350.008	16.1431	29810.5			58.118	349.272	16.1439	34393.5
16.1606	349.68	16.1606	99234.1	16.1611	349.315	16.1611	104505		16.1619	349.943	16.1619	189994	16.1628	349.876	16.1628	174969		16.1633	349.797	16.1633	33296.5	16.1642	349.903	16.1642	31204		16.165	352.19	16.165	176710	16.1656	351.678	16.1656	175297		16.1664	349.977	16.1664	30428.8	16.1669	350.006	16.1669	29730.7			58.204	349.282	16.1678	34426.7
16.1844	349.69	16.1844	98808	16.185	349.328	16.185	104099		16.1858	349.944	16.1858	188902	16.1867	349.884	16.1867	174736		16.1872	349.812	16.1872	33231.7	16.1881	349.902	16.1881	31317.5		16.1889	352.214	16.1889	176309	16.1894	351.717	16.1894	175112		16.1903	349.974	16.1903	30447.7	16.1911	350.024	16.1911	29864.2			58.29	349.288	16.1917	34322.5
16.2083	349.7	16.2083	98873.7	16.2089	349.34	16.2089	104059		16.2097	349.957	16.2097	188615	16.2106	349.896	16.2106	174578		16.2114	349.814	16.2114	33227.2	16.2119	349.891	16.2119	31414.6		16.2128	352.259	16.2128	176160	16.2133	351.726	16.2133	174936		16.2142	350.003	16.2142	30436.5	16.215	350.02	16.215	29822			58.376	349.25	16.2156	34337
16.2322	349.709	16.2322	99211.1	16.2328	349.352	16.2328	104393		16.2336	349.961	16.2336	188728	16.2344	349.906	16.2344	174641		16.235	349.833	16.235	33485.1	16.2358	349.932	16.2358	31420		16.2367	352.261	16.2367	176171	16.2375	351.754	16.2375	174895		16.2381	349.972	16.2381	30498.3	16.2389	350.032	16.2389	29891.6			58.463	349.301	16.2397	34465.8
16.2561	349.709	16.2561	99093.3	16.2567	349.352	16.2567	104266		16.2575	349.97	16.2575	188322	16.2583	349.919	16.2583	174631		16.2589	349.829	16.2589	33251.7	16.2597	349.927	16.2597	31433.8		16.2606	352.287	16.2606	175904	16.2611	351.773	16.2611	174630		16.2619	350.017	16.2619	30422.7	16.2625	350.022	16.2625	29688.1			58.548	349.297	16.2633	34691.1
16.28	349.697	16.28	98799.8	16.2806	349.373	16.2806	103918		16.2814	349.986	16.2814	187791	16.2822	349.93	16.2822	174455		16.2828	349.84	16.2828	33103.8	16.2836	349.929	16.2836	31354.7		16.2844	352.301	16.2844	175537	16.285	351.743	16.285	174268		16.2858	349.994	16.2858	30347.8	16.2867	350.035	16.2867	29753.9			58.634	349.316	16.2872	34213.8
16.3039	349.722	16.3039	98005.6	16.3044	349.363	16.3044	102920		16.3053	349.99	16.3053	186066	16.3061	349.926	16.3061	173895		16.3067	349.839	16.3067	32974.6	16.3075	349.939	16.3075	31028.9		16.3083	352.3	16.3083	174925	16.3089	351.771	16.3089	173490		16.3097	350.017	16.3097	30060.5	16.3106	350.033	16.3106	29528.6			58.721	349.307	16.3114	33826.9
16.3278	349.736	16.3278	98043.3	16.3283	349.393	16.3283	102834		16.3292	349.973	16.3292	186006	16.33	349.946	16.33	174061		16.3306	349.84	16.3306	32982.5	16.3314	349.954	16.3314	31175.6		16.3322	352.316	16.3322	174974	16.3331	351.782	16.3331	173925		16.3336	350.02	16.3336	30267.7	16.3344	350.025	16.3344	29742.2			58.806	349.32	16.335	34128
16.3517	349.74	16.3517	98076.1	16.3522	349.4	16.3522	102906		16.3531	349.982	16.3531	185926	16.3539	349.939	16.3539	173896		16.3544	349.846	16.3544	33172.8	16.3553	349.949	16.3553	30953.8		16.3561	352.338	16.3561	174907	16.3569	351.822	16.3569	173773		16.3575	350.027	16.3575	30298.7	16.3583	350.045	16.3583	29784			58.892	349.309	16.3589	34303.2
16.3756	349.739	16.3756	98438.7	16.3764	349.416	16.3764	103205		16.3769	349.994	16.3769	186857	16.3778	349.938	16.3778	174133		16.3786	349.843	16.3786	33090.7	16.3792	349.964	16.3792	31235.4		16.38	352.363	16.38	174942	16.3808	351.826	16.3808	173765		16.3814	350.037	16.3814	30291.6	16.3822	350.055	16.3822	29754.1			58.979	349.355	16.3831	34158.8
16.3994	349.741	16.3994	99390.7	16.4	349.417	16.4	103548		16.4008	350.008	16.4008	188235	16.4017	349.952	16.4017	174370		16.4025	349.863	16.4025	33377.2	16.4031	349.966	16.4031	31501.2		16.4039	352.352	16.4039	174829	16.4047	351.871	16.4047	173613		16.4053	350.028	16.4053	30352.5	16.4061	350.07	16.4061	29700.7			59.064	349.341	16.4067	34155.6
16.4233	349.764	16.4233	99098	16.4239	349.43	16.4239	103188		16.4247	350.026	16.4247	186860	16.4256	349.985	16.4256	174006		16.4261	349.873	16.4261	33199.7	16.4269	349.974	16.4269	31211.1		16.4278	352.381	16.4278	174208	16.4286	351.865	16.4286	172758		16.4292	350.034	16.4292	29956.6	16.43	350.077	16.43	29315.3			59.151	349.376	16.4308	33855
16.4472	349.767	16.4472	98311.7	16.4481	349.455	16.4481	102387		16.4486	350.029	16.4486	185399	16.4494	349.979	16.4494	173730		16.45	349.896	16.45	32988.9	16.4508	349.981	16.4508	31206.3		16.4517	352.403	16.4517	174217	16.4522	351.861	16.4522	172890		16.4531	350.05	16.4531	30286.5	16.4539	350.085	16.4539	29585.4			59.236	349.373	16.4544	34139.8
16.4711	349.763	16.4711	98603.1	16.4717	349.465	16.4717	102902		16.4725	350.05	16.4725	186656	16.4733	349.977	16.4733	174236		16.4739	349.898	16.4739	32976.3	16.4747	349.995	16.4747	31106.8		16.4756	352.439	16.4756	173919	16.4761	351.889	16.4761	172760		16.4769	350.056	16.4769	30153.8	16.4778	350.097	16.4778	29551.4			59.322	349.353	16.4783	33843.1
16.495	349.782	16.495	98982	16.4956	349.491	16.4956	102875		16.4964	350.036	16.4964	186246	16.4972	350.004	16.4972	173762		16.4978	349.889	16.4978	32865	16.4986	350.004	16.4986	30910.2		16.4994	352.457	16.4994	173489	16.5	351.92	16.5	172125		16.5008	350.05	16.5008	29980.1	16.5017	350.088	16.5017	29438.1			59.408	349.394	16.5022	33707.1
16.5189	349.798	16.5189	98032.6	16.5194	349.477	16.5194	101810		16.5203	350.035	16.5203	184550	16.5211	350.01	16.5211	173408		16.5217	349.901	16.5217	32882.7	16.5225	350.017	16.5225	30995.6		16.5233	352.327	16.5233	171977	16.5239	351.886	16.5239	172144		16.5247	350.064	16.5247	30045.9	16.5256	350.094	16.5256	29495.8			59.494	349.37	16.5261	34049.6
16.5428	349.774	16.5428	98238.5	16.5436	349.494	16.5436	101925		16.5442	350.064	16.5442	184360	16.545	350.014	16.545	173156		16.5456	349.896	16.5456	32844.1	16.5464	350.021	16.5464	30817.1		16.5472	351.416	16.5472	162161	16.5478	351.976	16.5478	171651		16.5486	350.073	16.5486	30038.2	16.5494	350.101	16.5494	29344.1			59.58	349.41	16.55	33718
16.5667	349.789	16.5667	97800.2	16.5675	349.507	16.5675	101628		16.5681	350.049	16.5681	183471	16.5689	350.017	16.5689	173029		16.5697	349.92	16.5697	32681.4	16.5703	350.032	16.5703	30506.3		16.5711	351.319	16.5711	161790	16.5717	351.944	16.5717	171408		16.5725	350.095	16.5725	29969.6	16.5733	350.105	16.5733	29365.2			59.666	349.405	16.5739	33854
16.5906	349.793	16.5906	98557.9	16.5911	349.521	16.5911	102156		16.5919	350.066	16.5919	185016	16.5928	350.011	16.5928	173568		16.5933	349.915	16.5933	32767.6	16.5942	350.034	16.5942	30801.6		16.595	351.268	16.595	166040	16.5956	351.986	16.5956	171544		16.5964	350.071	16.5964	30033.3	16.5972	350.112	16.5972	29338.8			59.752	349.425	16.5978	33842.6
16.6144	349.797	16.6144	98153.2	16.6153	349.532	16.6153	101655		16.6158	350.068	16.6158	183966	16.6167	350.038	16.6167	173278		16.6175	349.927	16.6175	32857.2	16.6181	350.039	16.6181	30985.4		16.6189	351.182	16.6189	168401	16.6194	352.009	16.6194	171008		16.6203	350.089	16.6203	29956.3	16.6211	350.102	16.6211	29287.9			59.838	349.435	16.6217	33576.4
16.6383	349.805	16.6383	98755.5	16.6392	349.547	16.6392	101942		16.6397	350.094	16.6397	185003	16.6406	350.033	16.6406	173503		16.6414	349.922	16.6414	32874.7	16.6419	350.048	16.6419	31160.1		16.6428	351.175	16.6428	170630	16.6436	352.014	16.6436	171112		16.6442	350.102	16.6442	29930.8	16.645	350.1	16.645	29245.9			59.925	349.416	16.6458	33696.3
16.6622	349.805	16.6622	98782.4	16.6631	349.549	16.6631	101948		16.6636	350.08	16.6636	184638	16.6644	350.052	16.6644	173465		16.6653	349.923	16.6653	32865	16.6658	350.067	16.6658	30808.9		16.6667	351.148	16.6667	171977	16.6675	352.065	16.6675	170675		16.6681	350.099	16.6681	29933.3	16.6689	350.111	16.6689	29303.7			60.011	349.414	16.6697	33722.4
16.6861	349.828	16.6861	98500	16.6869	349.539	16.6869	101573		16.6875	350.095	16.6875	184109	16.6883	350.053	16.6883	173230		16.6892	349.934	16.6892	32674.7	16.6897	350.07	16.6897	30746.9		16.6906	351.219	16.6906	172657	16.6914	352.052	16.6914	170343		16.6919	350.104	16.6919	29936.7	16.6928	350.116	16.6928	29209			60.097	349.433	16.6936	33618.4
16.71	349.819	16.71	98146.4	16.7108	349.554	16.7108	101176		16.7114	350.098	16.7114	183394	16.7122	350.06	16.7122	172979		16.7128	349.929	16.7128	32703.6	16.7136	350.067	16.7136	30749.4		16.7144	351.215	16.7144	173314	16.715	352.052	16.715	169917		16.7158	350.11	16.7158	29670	16.7167	350.142	16.7167	29187.7			60.183	349.438	16.7175	33530.3
16.7339	349.833	16.7339	98457.6	16.7347	349.557	16.7347	101455		16.7353	350.095	16.7353	183652	16.7361	350.081	16.7361	173100		16.7367	349.953	16.7367	32748.6	16.7375	350.086	16.7375	30710.6		16.7383	351.307	16.7383	174174	16.7389	352.092	16.7389	169942		16.7397	350.129	16.7397	29777	16.7403	350.143	16.7403	29262.1			60.268	349.45	16.7411	33822.2
16.7578	349.831	16.7578	98741.5	16.7586	349.581	16.7586	101617		16.7592	350.096	16.7592	184140	16.76	350.083	16.76	173252		16.7608	349.958	16.7608	32752.2	16.7614	350.08	16.7614	30735.4		16.7622	351.355	16.7622	174786	16.7631	352.11	16.7631	169719		16.7636	350.124	16.7636	29744.1	16.7644	350.138	16.7644	29232.2			60.355	349.455	16.7653	33746.1
16.7817	349.831	16.7817	98952.5	16.7825	349.584	16.7825	101666		16.7831	350.127	16.7831	184260	16.7839	350.084	16.7839	173221		16.7844	349.965	16.7844	32847.3	16.7853	350.096	16.7853	30665.6		16.7861	351.374	16.7861	175142	16.7867	352.129	16.7867	169490		16.7875	350.12	16.7875	29888.8	16.7883	350.154	16.7883	29295.3			60.44	349.459	16.7889	33778.8
16.8056	349.835	16.8056	98815.5	16.8064	349.597	16.8064	101581		16.8069	350.121	16.8069	183891	16.8078	350.102	16.8078	173201		16.8086	349.962	16.8086	32758.3	16.8092	350.105	16.8092	30857.1		16.81	351.398	16.81	175502	16.8108	352.177	16.8108	169356		16.8114	350.137	16.8114	29853.6	16.8122	350.151	16.8122	29193.7			60.527	349.485	16.8131	33768.4
16.8294	349.84	16.8294	98621.6	16.8303	349.617	16.8303	101116		16.8308	350.138	16.8308	182920	16.8317	350.084	16.8317	172867		16.8322	349.978	16.8322	32651.9	16.8331	350.104	16.8331	30844		16.8339	351.443	16.8339	175820	16.8344	352.15	16.8344	169325		16.8353	350.136	16.8353	29923.2	16.8361	350.165	16.8361	29252.1			60.612	349.514	16.8367	34023.1
16.8533	349.844	16.8533	99008.7	16.8542	349.589	16.8542	101437		16.8547	350.12	16.8547	184331	16.8556	350.093	16.8556	173289		16.8564	349.986	16.8564	32826.2	16.8569	350.105	16.8569	30939.4		16.8578	351.462	16.8578	176148	16.8586	352.174	16.8586	169263		16.8592	350.138	16.8592	30051.8	16.86	350.136	16.86	29364.7			60.699	349.475	16.8608	33772.7
16.8772	349.828	16.8772	99279.4	16.8781	349.625	16.8781	101751		16.8786	350.144	16.8786	183710	16.8794	350.11	16.8794	173088		16.88	349.989	16.88	32782.2	16.8808	350.12	16.8808	30828.3		16.8817	351.469	16.8817	176043	16.8822	352.199	16.8822	168671		16.8831	350.162	16.8831	29825.6	16.8839	350.147	16.8839	29278.2			60.784	349.471	16.8844	33881.8
16.9011	349.861	16.9011	99019.8	16.9019	349.605	16.9019	101186		16.9025	350.141	16.9025	183425	16.9033	350.133	16.9033	173035		16.9042	349.983	16.9042	32789.6	16.9047	350.13	16.9047	31052.9		16.9056	351.481	16.9056	176453	16.9061	352.212	16.9061	169007		16.9069	350.161	16.9069	29996.9	16.9078	350.167	16.9078	29319.7			60.871	349.496	16.9086	34006
16.925	349.856	16.925	99593	16.9258	349.635	16.9258	101734		16.9264	350.153	16.9264	184586	16.9272	350.118	16.9272	173461		16.9281	349.99	16.9281	32927.1	16.9286	350.142	16.9286	31149.8		16.9294	351.477	16.9294	176970	16.9303	352.24	16.9303	169060		16.9308	350.158	16.9308	30168.6	16.9317	350.199	16.9317	29373.9			60.957	349.515	16.9325	33971.7
16.9489	349.876	16.9489	100133	16.9497	349.666	16.9497	101891		16.9503	350.157	16.9503	185064	16.9511	350.156	16.9511	173386		16.9519	350.003	16.9519	32830	16.9525	350.143	16.9525	30864.4		16.9533	351.457	16.9533	176733	16.9542	352.252	16.9542	168512		16.9547	350.166	16.9547	29765.4	16.9556	350.167	16.9556	29165.1			61.043	349.541	16.9564	33829.8
16.9728	349.858	16.9728	100149	16.9736	349.647	16.9736	101754		16.9742	350.161	16.9742	184836	16.975	350.152	16.975	173489		16.9758	350.008	16.9758	33058.5	16.9764	350.146	16.9764	31344.1		16.9772	351.436	16.9772	176867	16.9781	352.288	16.9781	168533		16.9786	350.168	16.9786	29803.9	16.9794	350.184	16.9794	29200.9			61.128	349.513	16.98	33769.6
16.9967	349.877	16.9967	99869.7	16.9975	349.654	16.9975	101547		16.9981	350.154	16.9981	184165	16.9989	350.157	16.9989	173423		16.9997	350.029	16.9997	33024.9	17.0003	350.142	17.0003	31307.2		17.0011	351.437	17.0011	176870	17.0019	352.266	17.0019	168436		17.0025	350.165	17.0025	29925.3	17.0033	350.188	17.0033	29259.9			61.214	349.515	17.0039	34086.2
17.0206	349.895	17.0206	99662.2	17.0214	349.655	17.0214	101335		17.0219	350.174	17.0219	183734	17.0228	350.159	17.0228	173203		17.0236	350.018	17.0236	32840.9	17.0244	350.165	17.0244	31108.8		17.025	351.379	17.025	176908	17.0258	352.275	17.0258	168331		17.0267	350.185	17.0267	29997.2	17.0272	350.194	17.0272	29387			61.301	349.545	17.0281	34309.7
17.0444	349.887	17.0444	99420.8	17.0453	349.695	17.0453	100907		17.0458	350.174	17.0458	183097	17.0467	350.171	17.0467	173101		17.0475	350.016	17.0475	32787.1	17.0481	350.16	17.0481	31095.6		17.0489	351.363	17.0489	176676	17.0497	352.312	17.0497	167953		17.0503	350.189	17.0503	29957.4	17.0511	350.181	17.0511	29270.4			61.386	349.58	17.0517	34162.7
17.0683	349.902	17.0683	100037	17.0692	349.69	17.0692	101381		17.0697	350.175	17.0697	184085	17.0706	350.174	17.0706	173386		17.0714	350.037	17.0714	33076.9	17.0719	350.165	17.0719	31259.9		17.0728	351.342	17.0728	176967	17.0736	352.308	17.0736	168069		17.0742	350.178	17.0742	30044.8	17.075	350.201	17.075	29429.2			61.473	349.558	17.0758	34088.3
17.0922	349.894	17.0922	100134	17.0931	349.677	17.0931	101533		17.0936	350.189	17.0936	184226	17.0944	350.186	17.0944	173263		17.0953	350.018	17.0953	33104.2	17.0958	350.183	17.0958	31242.3		17.0967	351.314	17.0967	177015	17.0975	352.344	17.0975	167893		17.0981	350.19	17.0981	30207.4	17.0989	350.212	17.0989	29394.5			61.559	349.581	17.0997	34480.9
17.1161	349.89	17.1161	100163	17.1169	349.727	17.1169	101222		17.1175	350.195	17.1175	184149	17.1183	350.176	17.1183	173393		17.1192	350.039	17.1192	33098.7	17.1197	350.162	17.1197	31100.4		17.1206	351.285	17.1206	177099	17.1214	352.338	17.1214	167647		17.1219	350.195	17.1219	30024.7	17.1228	350.201	17.1228	29368.8			61.645	349.568	17.1236	34030.4
17.14	349.914	17.14	100062	17.1408	349.704	17.1408	100985		17.1414	350.217	17.1414	183354	17.1422	350.194	17.1422	173130		17.1431	350.041	17.1431	32889.1	17.1436	350.178	17.1436	31074.3		17.1444	351.282	17.1444	176944	17.1453	352.373	17.1453	167482		17.1458	350.21	17.1458	29884.3	17.1467	350.206	17.1467	29279.4			61.731	349.577	17.1475	33944.9
17.1639	349.886	17.1639	99883.5	17.1647	349.725	17.1647	100444		17.1653	350.205	17.1653	182765	17.1661	350.205	17.1661	172993		17.1669	350.04	17.1669	33029.7	17.1675	350.187	17.1675	31259.3		17.1683	351.256	17.1683	176681	17.1692	352.392	17.1692	167071		17.1697	350.214	17.1697	29901.2	17.1706	350.225	17.1706	29057.8			61.817	349.591	17.1714	33783.4
17.1878	349.924	17.1878	99872	17.1886	349.718	17.1886	100454		17.1892	350.197	17.1892	182377	17.19	350.195	17.19	172811		17.1908	350.055	17.1908	33022.2	17.1914	350.181	17.1914	30946.7		17.1922	351.226	17.1922	176650	17.1931	352.363	17.1931	166919		17.1936	350.22	17.1936	29961.9	17.1944	350.235	17.1944	29096			61.903	349.343	17.1953	33604.5
17.2117	349.924	17.2117	100105	17.2125	349.738	17.2125	100675		17.2131	350.226	17.2131	182920	17.2139	350.214	17.2139	172991		17.2147	350.054	17.2147	33195	17.2153	350.2	17.2153	30989.9		17.2161	351.231	17.2161	176749	17.2169	352.396	17.2169	166744		17.2178	350.217	17.2178	29940.2	17.2183	350.23	17.2183	29210.4			61.989	349.376	17.2192	33425.4
17.2356	349.937	17.2356	100454	17.2364	349.741	17.2364	100865		17.2369	350.222	17.2369	183287	17.2378	350.218	17.2378	173113		17.2386	350.062	17.2386	33082.9	17.2392	350.212	17.2392	31170.8		17.24	351.22	17.24	176933	17.2408	352.45	17.2408	166925		17.2414	350.228	17.2414	29970.4	17.2422	350.237	17.2422	29310.4			62.075	349.413	17.2431	33758.4
17.2594	349.909	17.2594	100574	17.2603	349.757	17.2603	101021		17.2608	350.218	17.2608	183147	17.2617	350.233	17.2617	173034		17.2625	350.069	17.2625	33076.3	17.2631	350.203	17.2631	31076.9		17.2639	351.18	17.2639	176960	17.2647	352.469	17.2647	166691		17.2653	350.214	17.2653	29975.4	17.2661	350.234	17.2661	29274.2			62.161	349.427	17.2669	34011.5
17.2833	349.933	17.2833	100427	17.2842	349.757	17.2842	100538		17.2847	350.234	17.2847	182562	17.2856	350.239	17.2856	172922		17.2864	350.076	17.2864	33004.8	17.2869	350.209	17.2869	31031.2		17.2878	351.167	17.2878	176541	17.2886	352.423	17.2886	166513		17.2892	350.224	17.2892	29783.1	17.29	350.246	17.29	29148.3			62.247	349.43	17.2908	33671.6
17.3072	349.941	17.3072	99952.9	17.3081	349.791	17.3081	100414		17.3086	350.256	17.3086	182067	17.3094	350.258	17.3094	172909		17.3103	350.09	17.3103	32984.7	17.3108	350.233	17.3108	31165.6		17.3117	351.172	17.3117	176934	17.3122	352.461	17.3122	166618		17.3131	350.232	17.3131	30071.7	17.3139	350.243	17.3139	29504.8			62.332	349.439	17.3144	34050.9
17.3311	349.953	17.3311	100689	17.3319	349.775	17.3319	100806		17.3325	350.245	17.3325	183294	17.3333	350.257	17.3333	173394		17.3342	350.101	17.3342	33367	17.3347	350.243	17.3347	31163.2		17.3356	351.176	17.3356	177380	17.3361	352.483	17.3361	166615		17.3369	350.254	17.3369	30080.3	17.3378	350.266	17.3378	29281.3			62.418	349.431	17.3383	33916.6
17.355	349.962	17.355	100978	17.3558	349.804	17.3558	100964		17.3564	350.255	17.3564	182820	17.3572	350.263	17.3572	173186		17.3581	350.088	17.3581	33103.4	17.3586	350.244	17.3586	30933.8		17.3594	351.176	17.3594	176799	17.3603	352.489	17.3603	165922		17.3608	350.255	17.3608	29820.3	17.3617	350.276	17.3617	29108.4			62.505	349.399	17.3625	33739.5
17.3789	349.952	17.3789	100346	17.3797	349.811	17.3797	100471		17.3803	350.26	17.3803	182007	17.3811	350.273	17.3811	173059		17.3819	350.103	17.3819	33088.8	17.3825	350.248	17.3825	31121.7		17.3833	351.146	17.3833	177013	17.3842	352.499	17.3842	166253		17.3847	350.263	17.3847	30116.2	17.3856	350.26	17.3856	29408.3			62.591	349.365	17.3864	34023.3
17.4028	349.962	17.4028	101347	17.4036	349.797	17.4036	101291		17.4042	350.27	17.4042	183422	17.405	350.276	17.405	173307		17.4058	350.104	17.4058	33263.5	17.4067	350.243	17.4067	31014		17.4072	351.192	17.4072	177026	17.4081	352.538	17.4081	165798		17.4086	350.26	17.4086	29987.8	17.4094	350.283	17.4094	29092			62.677	349.314	17.4103	33246.8
17.4267	349.963	17.4267	100482	17.4275	349.814	17.4275	100291		17.4281	350.291	17.4281	181568	17.4289	350.296	17.4289	172871		17.4297	350.121	17.4297	33022.9	17.4303	350.265	17.4303	31107.2		17.4311	351.207	17.4311	176830	17.4319	352.518	17.4319	165751		17.4325	350.274	17.4325	30083.9	17.4333	350.275	17.4333	29396.7			62.763	349.267	17.4342	33418.1
17.4506	349.977	17.4506	101111	17.4514	349.835	17.4514	101183		17.4522	350.278	17.4522	183379	17.4528	350.283	17.4528	173391		17.4536	350.115	17.4536	33203.3	17.4542	350.268	17.4542	31198.6		17.455	351.184	17.455	176957	17.4558	352.518	17.4558	165843		17.4564	350.268	17.4564	30096.6	17.4572	350.268	17.4572	29266.1			62.849	349.29	17.4581	33034.6
17.4744	349.978	17.4744	101286	17.4753	349.839	17.4753	100727		17.4758	350.294	17.4758	181591	17.4767	350.325	17.4767	172712		17.4775	350.13	17.4775	33034.7	17.4781	350.267	17.4781	30966.1		17.4789	351.242	17.4789	176654	17.4797	352.533	17.4797	165511		17.4803	350.276	17.4803	30046.4	17.4811	350.275	17.4811	29284.2			62.935	349.31	17.4819	33166.2
17.4983	349.998	17.4983	101226	17.4992	349.857	17.4992	100767		17.4997	350.288	17.4997	182378	17.5006	350.304	17.5006	173119		17.5014	350.133	17.5014	33227.7	17.5019	350.275	17.5019	31343.8		17.5028	351.195	17.5028	176937	17.5036	352.55	17.5036	165793		17.5042	350.293	17.5042	30229.5	17.505	350.299	17.505	29588.2			63.02	349.31	17.5056	33354.3
17.5222	349.994	17.5222	101581	17.5231	349.865	17.5231	101043		17.5239	350.284	17.5239	183100	17.5244	350.345	17.5244	173238		17.5253	350.157	17.5253	33357.8	17.5261	350.294	17.5261	31245.9		17.5267	351.188	17.5267	176842	17.5275	352.59	17.5275	165314		17.5283	350.306	17.5283	29964.7	17.5289	350.296	17.5289	29259.2			63.107	349.386	17.5297	33504.9
17.5461	350.002	17.5461	101539	17.5469	349.869	17.5469	100833		17.5478	350.312	17.5478	181944	17.5483	350.347	17.5483	172675		17.5492	350.148	17.5492	32922.7	17.55	350.291	17.55	30938.9		17.5506	351.261	17.5506	176269	17.5514	352.563	17.5514	164529		17.5522	350.302	17.5522	29816.1	17.5528	350.306	17.5528	29192			63.193	349.434	17.5536	33923.4
17.57	349.99	17.57	100668	17.5708	349.9	17.5708	99772.8		17.5714	350.31	17.5714	180932	17.5722	350.356	17.5722	172702		17.5731	350.144	17.5731	33028.3	17.5736	350.29	17.5736	31196.2		17.5744	351.242	17.5744	176517	17.5753	351.571	17.5753	156060		17.5761	350.305	17.5761	29979.7	17.5767	350.316	17.5767	29270.4			63.279	349.505	17.5775	34204.3
17.5939	350.023	17.5939	100975	17.5947	349.906	17.5947	100225		17.5953	350.324	17.5953	181295	17.5961	350.373	17.5961	172776		17.5969	350.163	17.5969	32923	17.5975	350.313	17.5975	31132.3		17.5983	351.235	17.5983	176546	17.5992	351.183	17.5992	153093		17.5997	350.316	17.5997	30078.2	17.6006	350.323	17.6006	29294.6			63.365	349.528	17.6014	34117.9
17.6178	349.994	17.6178	101009	17.6186	349.918	17.6186	100183		17.6194	350.324	17.6194	181296	17.62	350.39	17.62	172858		17.6208	350.165	17.6208	33120.3	17.6217	350.303	17.6217	31063.2		17.6222	351.268	17.6222	176415	17.6231	351.167	17.6231	158413		17.6239	350.329	17.6239	30029.9	17.6244	350.321	17.6244	29243.7			63.451	349.57	17.6253	34111.3
17.6417	350.011	17.6417	102177	17.6425	349.915	17.6425	100984		17.6431	350.343	17.6431	182508	17.6439	350.373	17.6439	173131		17.6447	350.163	17.6447	33141.4	17.6453	350.328	17.6453	31028.2		17.6461	351.266	17.6461	176265	17.6469	351.136	17.6469	162745		17.6475	350.321	17.6475	29974.2	17.6483	350.325	17.6483	29298.6			63.537	349.563	17.6492	34091.2
17.6656	350.003	17.6656	102254	17.6664	349.899	17.6664	101050		17.6669	350.341	17.6669	182594	17.6678	350.384	17.6678	173482		17.6686	350.178	17.6686	33206.4	17.6692	350.315	17.6692	31468.8		17.67	351.307	17.67	176837	17.6708	351.046	17.6708	166314		17.6717	350.323	17.6717	30267	17.6722	350.338	17.6722	29481.3			63.623	349.613	17.6731	34474
17.6894	350.025	17.6894	101903	17.6903	349.941	17.6903	100543		17.6911	350.348	17.6911	182087	17.6917	350.4	17.6917	173081		17.6925	350.183	17.6925	33247.6	17.6933	350.335	17.6933	31397		17.6939	351.32	17.6939	176500	17.6947	351.046	17.6947	168058		17.6956	350.349	17.6956	30135.2	17.6961	350.352	17.6961	29367.4			63.709	349.695	17.6969	34299.7
17.7133	350.018	17.7133	102437	17.7142	349.932	17.7142	100998		17.715	350.378	17.715	182989	17.7156	350.386	17.7156	173434		17.7164	350.194	17.7164	33496.8	17.7172	350.324	17.7172	31533.4		17.7178	351.31	17.7178	176719	17.7186	351.066	17.7186	169545		17.7194	350.331	17.7194	30062.6	17.72	350.354	17.72	29188.6			63.795	349.673	17.7208	34053.6
17.7372	350.02	17.7372	101982	17.7381	349.971	17.7381	100655		17.7389	350.36	17.7389	182096	17.7394	350.389	17.7394	173300		17.7403	350.217	17.7403	33213.6	17.7411	350.335	17.7411	31377.9		17.7417	351.333	17.7417	176400	17.7425	351.104	17.7425	170588		17.7431	350.334	17.7431	30047.5	17.7439	350.357	17.7439	29389.1			63.881	349.694	17.7447	34381.5
17.7611	350.033	17.7611	102425	17.7619	349.955	17.7619	100861		17.7628	350.373	17.7628	182209	17.7633	350.402	17.7633	173326		17.7642	350.181	17.7642	33284	17.765	350.352	17.765	31523.9		17.7656	351.326	17.7656	176511	17.7664	351.091	17.7664	171607		17.7672	350.342	17.7672	30180.8	17.7678	350.349	17.7678	29462.2			63.967	349.739	17.7686	34383.5
17.785	350.042	17.785	102718	17.7858	349.971	17.7858	100814		17.7867	350.354	17.7867	182464	17.7872	350.408	17.7872	173306		17.7881	350.212	17.7881	33268.3	17.7889	350.358	17.7889	31413.1		17.7894	351.374	17.7894	176362	17.7903	351.113	17.7903	172188		17.7911	350.351	17.7911	30242.4	17.7917	350.363	17.7917	29429.5			64.053	349.743	17.7925	34697.2
17.8089	350.043	17.8089	102424	17.8097	349.971	17.8097	100811		17.8106	350.362	17.8106	182047	17.8111	350.412	17.8111	173258		17.8119	350.213	17.8119	33288.9	17.8128	350.334	17.8128	31352.3		17.8133	351.367	17.8133	176209	17.8142	351.152	17.8142	172607		17.8147	350.368	17.8147	30217.2	17.8156	350.367	17.8156	29448.6			64.139	349.773	17.8164	34373.8
17.8328	350.07	17.8328	102672	17.8336	349.968	17.8336	100775		17.8342	350.367	17.8342	181920	17.835	350.42	17.835	173295		17.8358	350.222	17.8358	33357.1	17.8364	350.355	17.8364	31314.1		17.8372	351.397	17.8372	176211	17.8381	351.172	17.8381	172985		17.8386	350.368	17.8386	30180.4	17.8394	350.375	17.8394	29280.2			64.225	349.795	17.8403	34565.7
17.8567	350.06	17.8567	102590	17.8575	349.998	17.8575	100435		17.8583	350.399	17.8583	181451	17.8589	350.427	17.8589	173177		17.8597	350.209	17.8597	33210.2	17.8606	350.373	17.8606	31306.5		17.8611	351.381	17.8611	175944	17.8619	351.185	17.8619	173150		17.8625	350.364	17.8625	30162	17.8633	350.374	17.8633	29293.2			64.311	349.812	17.8642	34275.3
17.8806	350.053	17.8806	102565	17.8814	349.999	17.8814	100447		17.8822	350.41	17.8822	181553	17.8828	350.44	17.8828	173142		17.8836	350.235	17.8836	33234.8	17.8842	350.377	17.8842	31178.6		17.885	351.419	17.885	175918	17.8858	351.185	17.8858	173405		17.8864	350.373	17.8864	30227.2	17.8872	350.371	17.8872	29417.3			64.397	349.832	17.8881	34290.1
17.9044	350.094	17.9044	102486	17.9053	349.989	17.9053	100483		17.9061	350.394	17.9061	181249	17.9067	350.462	17.9067	173106		17.9075	350.226	17.9075	33225.7	17.9083	350.359	17.9083	31508.5		17.9089	351.457	17.9089	175827	17.9097	351.164	17.9097	173264		17.9106	350.38	17.9106	30113.8	17.9111	350.382	17.9111	29236.3			64.483	349.812	17.9119	34026.8
17.9283	350.083	17.9283	102448	17.9292	350.009	17.9292	100198		17.93	350.407	17.93	180992	17.9306	350.469	17.9306	172876		17.9314	350.241	17.9314	33141.4	17.9322	350.376	17.9322	31233.8		17.9328	351.409	17.9328	175546	17.9336	351.109	17.9336	173368		17.9344	350.38	17.9344	30030	17.935	350.381	17.935	29328.9			64.569	349.842	17.9358	33960.8
17.9522	350.082	17.9522	102236	17.9531	350.015	17.9531	100110		17.9539	350.419	17.9539	180663	17.9544	350.476	17.9544	172885		17.9553	350.237	17.9553	32999.4	17.9561	350.389	17.9561	31193.9		17.9567	351.454	17.9567	175307	17.9575	351.099	17.9575	173174		17.9583	350.397	17.9583	29963.9	17.9589	350.39	17.9589	29209.9			64.655	349.866	17.9597	34094.5
17.9761	350.107	17.9761	102402	17.9769	350.044	17.9769	99924.5		17.9778	350.415	17.9778	180558	17.9783	350.496	17.9783	172914		17.9792	350.249	17.9792	33147.8	17.98	350.398	17.98	31270		17.9806	351.462	17.9806	175180	17.9814	351.054	17.9814	173242		17.9822	350.395	17.9822	29983.9	17.9828	350.404	17.9828	29263.1			64.741	349.842	17.9836	34351.8
18	350.116	18	102649	18.0008	350.031	18.0008	100128		18.0017	350.437	18.0017	180697	18.0022	350.464	18.0022	172938		18.0031	350.243	18.0031	33057.2	18.0039	350.355	18.0039	31324.1		18.0044	351.506	18.0044	175271	18.0053	351.038	18.0053	173497		18.0061	350.395	18.0061	30099.7	18.0067	350.411	18.0067	29126.3			64.827	349.864	18.0075	34122.6
18.0239	350.094	18.0239	103815	18.0247	350.053	18.0247	101032		18.0256	350.432	18.0256	182128	18.0261	350.499	18.0261	173498		18.0269	350.27	18.0269	33407	18.0278	350.398	18.0278	31563.2		18.0283	351.516	18.0283	175677	18.0292	350.996	18.0292	173912		18.03	350.409	18.03	30262.3	18.0306	350.42	18.0306	29359.5			64.913	349.858	18.0314	34333
18.0478	350.113	18.0478	102742	18.0486	350.055	18.0486	100207		18.0494	350.431	18.0494	180870	18.05	350.486	18.05	173122		18.0508	350.273	18.0508	33295.3	18.0517	350.42	18.0517	31263		18.0522	351.531	18.0522	175177	18.0531	350.936	18.0531	173498		18.0539	350.419	18.0539	30149.7	18.0544	350.43	18.0544	29259.3			64.999	349.824	18.0553	34184.2
18.0717	350.13	18.0717	103123	18.0725	350.073	18.0725	100400		18.0733	350.447	18.0733	181004	18.0739	350.505	18.0739	173157		18.0747	350.271	18.0747	33326.9	18.0756	350.411	18.0756	31215.4		18.0761	351.537	18.0761	175042	18.0769	350.876	18.0769	173482		18.0778	350.416	18.0778	30017.5	18.0783	350.416	18.0783	29230.7			65.085	349.815	18.0792	34256
18.0956	350.112	18.0956	103521	18.0964	350.081	18.0964	100739		18.0972	350.446	18.0972	181427	18.0978	350.499	18.0978	173312		18.0986	350.268	18.0986	33428.1	18.0994	350.424	18.0994	31561.3		18.1	351.564	18.1	175106	18.1008	350.876	18.1008	173576		18.1017	350.423	18.1017	30178.4	18.1022	350.432	18.1022	29315.1			65.171	349.848	18.1031	34354.6
18.1194	350.141	18.1194	103810	18.1203	350.067	18.1203	101020		18.1211	350.434	18.1211	181950	18.1217	350.518	18.1217	173587		18.1225	350.276	18.1225	33594.6	18.1233	350.428	18.1233	31602.3		18.1239	351.554	18.1239	175320	18.1247	350.856	18.1247	173752		18.1256	350.43	18.1256	30321.3	18.1261	350.436	18.1261	29409.3			65.257	349.811	18.1269	34453.7
18.1433	350.145	18.1433	103676	18.1442	350.08	18.1442	100987		18.145	350.45	18.145	181871	18.1456	350.543	18.1456	173568		18.1464	350.287	18.1464	33621.6	18.1472	350.423	18.1472	31605.2		18.1478	351.581	18.1478	175181	18.1486	350.832	18.1486	173552		18.1494	350.433	18.1494	30307.7	18.15	350.449	18.15	29358.6			65.343	349.831	18.1508	34486.5
18.1672	350.142	18.1672	104197	18.1681	350.087	18.1681	100876		18.1689	350.455	18.1689	181624	18.1694	350.533	18.1694	173596		18.1703	350.296	18.1703	33569.2	18.1711	350.435	18.1711	31400.2		18.1717	351.63	18.1717	174792	18.1725	350.814	18.1725	173459		18.1733	350.446	18.1733	30234.3	18.1739	350.458	18.1739	29305.2			65.429	349.821	18.1747	34597.6
18.1911	350.122	18.1911	103944	18.1919	350.124	18.1919	100862		18.1928	350.467	18.1928	181456	18.1933	350.531	18.1933	173389		18.1942	350.224	18.1942	33326.5	18.195	350.451	18.195	31303.2		18.1956	351.636	18.1956	174534	18.1964	350.799	18.1964	173305		18.1972	350.452	18.1972	30192.7	18.1978	350.457	18.1978	29271.7			65.515	349.77	18.1986	34509.7
18.215	350.149	18.215	103698	18.2158	350.126	18.2158	100542		18.2167	350.494	18.2167	180524	18.2172	350.532	18.2172	173132		18.2181	350.055	18.2181	32973.1	18.2189	350.436	18.2189	31317.5		18.2194	351.65	18.2194	174241	18.2203	350.769	18.2203	172901		18.2211	350.443	18.2211	30064.9	18.2217	350.431	18.2217	29333.4			65.601	349.804	18.2225	33962.9
18.2389	350.144	18.2389	103514	18.2397	350.118	18.2397	100210		18.2406	350.483	18.2406	180574	18.2411	350.59	18.2411	173330		18.2419	350.083	18.2419	33625.4	18.2428	350.457	18.2428	31193.5		18.2433	351.671	18.2433	174559	18.2442	350.775	18.2442	173447		18.245	350.45	18.245	30328.1	18.2456	350.469	18.2456	29585.9			65.687	349.77	18.2464	34603.1
18.2628	350.151	18.2628	104551	18.2636	350.128	18.2636	101296		18.2644	350.494	18.2644	181879	18.265	350.547	18.265	173813		18.2658	350.181	18.2658	33758.7	18.2667	350.45	18.2667	31394.1		18.2672	351.714	18.2672	174630	18.2681	350.772	18.2681	173411		18.2689	350.481	18.2689	30351.7	18.2694	350.487	18.2694	29372.2			65.773	349.777	18.2703	34547
18.2867	350.165	18.2867	104310	18.2875	350.152	18.2875	100645		18.2883	350.502	18.2883	180816	18.2889	350.096	18.2889	171945		18.2897	350.24	18.2897	33373.4	18.2906	350.478	18.2906	31419.5		18.2911	351.715	18.2911	174248	18.2919	350.778	18.2919	173301		18.2928	350.461	18.2928	30288.4	18.2933	350.497	18.2933	29382.8			65.859	349.757	18.2942	34847
18.3106	350.172	18.3106	104110	18.3114	350.149	18.3114	100807		18.3122	350.479	18.3122	181244	18.3128	349.47	18.3128	173545		18.3136	350.246	18.3136	33728.9	18.3144	350.459	18.3144	31540.9		18.315	351.745	18.315	174663	18.3158	350.742	18.3158	173752		18.3167	350.471	18.3167	30440.8	18.3172	350.477	18.3172	29454.8			65.945	349.72	18.3181	34396.6
18.3344	350.156	18.3344	104031	18.3353	350.123	18.3353	100650		18.3361	350.486	18.3361	180878	18.3367	349.608	18.3367	175510		18.3375	350.273	18.3375	33589	18.3383	350.477	18.3383	31121.1		18.3389	351.736	18.3389	173832	18.3397	350.762	18.3397	173298		18.3406	350.464	18.3406	30205.9	18.3411	350.488	18.3411	29289.5			66.031	349.74	18.3419	34536.6
18.3583	350.177	18.3583	103945	18.3592	350.151	18.3592	100362		18.36	350.525	18.36	180671	18.3608	349.735	18.3608	176846		18.3614	350.303	18.3614	33519.9	18.3622	350.485	18.3622	31580.6		18.3628	351.756	18.3628	174324	18.3636	350.716	18.3636	173901		18.3644	350.477	18.3644	30491.5	18.3653	350.469	18.3653	29637.4			66.117	349.773	18.3658	34722.5
18.3822	350.166	18.3822	104659	18.3831	350.176	18.3831	101096		18.3839	350.505	18.3839	181079	18.3844	349.824	18.3844	177786		18.3853	350.291	18.3853	33610.6	18.3861	350.496	18.3861	31459.8		18.3867	351.785	18.3867	173921	18.3875	350.713	18.3875	173608		18.3883	350.475	18.3883	30252.2	18.3889	350.489	18.3889	29410.5			66.203	349.766	18.3897	34535
18.4061	350.164	18.4061	104123	18.4069	350.188	18.4069	100135		18.4078	350.521	18.4078	180288	18.4083	349.856	18.4083	178000		18.4092	350.259	18.4092	33547.1	18.41	350.507	18.41	31285.1		18.4106	351.795	18.4106	173932	18.4114	350.727	18.4114	173776		18.4122	350.48	18.4122	30446	18.4128	350.501	18.4128	29470.1			66.289	349.758	18.4136	34556.4
18.4303	350.198	18.4303	105141	18.4308	350.173	18.4308	101251		18.4317	350.53	18.4317	181827	18.4325	349.851	18.4325	179609		18.4331	350.269	18.4331	33769.8	18.4339	350.501	18.4339	31761.2		18.4347	351.824	18.4347	174067	18.4353	350.674	18.4353	173907		18.4361	350.494	18.4361	30447.4	18.4369	350.505	18.4369	29449.8			66.375	349.78	18.4375	34458.2
18.4539	350.179	18.4539	104559	18.4547	350.184	18.4547	100340		18.4556	350.504	18.4556	180085	18.4561	349.754	18.4561	179340		18.4569	350.277	18.4569	33486.5	18.4578	350.511	18.4578	31480.5		18.4583	351.851	18.4583	173580	18.4592	350.68	18.4592	173792		18.46	350.497	18.46	30270	18.4606	350.505	18.4606	29494			66.461	349.787	18.4614	34513.5
18.4781	350.227	18.4781	104730	18.4786	350.195	18.4786	100681		18.4794	350.528	18.4794	180717	18.48	349.684	18.48	181955		18.4808	350.219	18.4808	33801.6	18.4817	350.51	18.4817	31613.9		18.4825	351.871	18.4825	173784	18.4831	350.689	18.4831	174150		18.4839	350.513	18.4839	30515.7	18.4847	350.516	18.4847	29605.5			66.547	349.773	18.4853	34629.6
18.5019	350.192	18.5019	105092	18.5025	350.222	18.5025	101000		18.5033	350.524	18.5033	181121	18.5042	349.554	18.5042	183938		18.5047	350.174	18.5047	33786.3	18.5056	350.506	18.5056	31679.9		18.5064	351.897	18.5064	173358	18.5069	350.669	18.5069	173640		18.5078	350.509	18.5078	30195.1	18.5086	350.526	18.5086	29399.3			66.633	349.77	18.5092	34344.3
18.5258	350.194	18.5258	104549	18.5264	350.219	18.5264	100242		18.5272	350.554	18.5272	179644	18.5278	349.452	18.5278	184353		18.5286	350.132	18.5286	33734.3	18.5294	350.52	18.5294	31370.8		18.53	351.912	18.53	173179	18.5308	350.698	18.5308	173526		18.5317	350.503	18.5317	30322.1	18.5322	350.53	18.5322	29552			66.719	349.811	18.5331	34482.9
18.5497	350.206	18.5497	104635	18.5503	350.206	18.5503	100348		18.5511	350.557	18.5511	180342	18.5517	349.321	18.5517	187365		18.5525	350.113	18.5525	33795.4	18.5533	350.531	18.5533	31507.5		18.5539	351.906	18.5539	173353	18.5547	350.734	18.5547	173762		18.5556	350.532	18.5556	30408.5	18.5561	350.532	18.5561	29647.9			66.805	349.833	18.5569	34768
18.5736	350.224	18.5736	104729	18.5742	350.207	18.5742	100823		18.575	350.538	18.575	180695	18.5758	349.182	18.5758	190050		18.5764	350.088	18.5764	33765.5	18.5772	350.534	18.5772	31661.3		18.5781	351.939	18.5781	173262	18.5786	350.77	18.5786	173575		18.5794	350.533	18.5794	30403.1	18.5803	350.55	18.5803	29421.9			66.892	349.806	18.5811	34453.2
18.5975	350.238	18.5975	105108	18.5981	350.226	18.5981	100855		18.5989	350.543	18.5989	180773	18.5994	349.054	18.5994	190694		18.6003	350.071	18.6003	33769.8	18.6011	350.537	18.6011	31724		18.6017	351.955	18.6017	173079	18.6025	350.79	18.6025	173376		18.6033	350.518	18.6033	30360.9	18.6039	350.54	18.6039	29367.1			66.977	349.827	18.6047	34409.8
18.6214	350.241	18.6214	105173	18.6219	350.253	18.6219	100796		18.6228	350.552	18.6228	180579	18.6233	348.98	18.6233	191068		18.6242	350.092	18.6242	33835.6	18.625	350.544	18.625	31612		18.6256	351.974	18.6256	172937	18.6264	350.821	18.6264	173648		18.6272	350.541	18.6272	30473.1	18.6281	350.542	18.6281	29415.2			67.063	349.858	18.6286	34671.6
18.6453	350.219	18.6453	105197	18.6458	350.25	18.6458	100794		18.6467	350.56	18.6467	180588	18.6475	348.971	18.6475	191534		18.6481	350.112	18.6481	33767.1	18.6489	350.548	18.6489	31554.3		18.6497	352.016	18.6497	172707	18.6503	350.812	18.6503	173527		18.6511	350.55	18.6511	30377.8	18.6519	350.553	18.6519	29417.2			67.149	349.85	18.6525	34674.2
18.6692	350.226	18.6692	105055	18.6697	350.254	18.6697	100428		18.6706	350.568	18.6706	179926	18.6711	349.012	18.6711	191464		18.6719	350.129	18.6719	33811.4	18.6728	350.567	18.6728	31619.1		18.6736	352.016	18.6736	172457	18.6742	350.836	18.6742	173102		18.675	350.562	18.675	30318.1	18.6758	350.543	18.6758	29565.2			67.235	349.826	18.6764	34588.1
18.6931	350.238	18.6931	104423	18.6936	350.26	18.6936	99961		18.6944	350.586	18.6944	179330	18.6953	349.034	18.6953	191255		18.6958	350.171	18.6958	33691.3	18.6967	350.289	18.6967	30729.3		18.6975	352.07	18.6975	172072	18.6981	350.86	18.6981	172717		18.6989	350.554	18.6989	30187.2	18.6997	350.559	18.6997	29337.6			67.321	349.875	18.7003	34532.1
18.7169	350.259	18.7169	105364	18.7175	350.271	18.7175	100593		18.7183	350.593	18.7183	179992	18.7189	349.095	18.7189	193776		18.7197	350.205	18.7197	34007.1	18.7206	350.386	18.7206	31300.8		18.7211	352.06	18.7211	172356	18.7219	350.926	18.7219	172689		18.7228	350.565	18.7228	30320.5	18.7233	350.568	18.7233	29431.2			67.407	349.877	18.7242	34194.2
18.7408	350.251	18.7408	105304	18.7414	350.296	18.7414	100652		18.7422	350.604	18.7422	180176	18.7431	349.149	18.7431	193665		18.7436	350.253	18.7436	34023.7	18.7444	350.447	18.7444	31613.4		18.7453	352.045	18.7453	172189	18.7458	350.933	18.7458	172706		18.7467	350.568	18.7467	30305.7	18.7472	350.543	18.7472	29500.9			67.493	349.873	18.7481	34428.1
18.7647	350.259	18.7647	105572	18.7653	350.289	18.7653	100829		18.7661	350.59	18.7661	180209	18.7669	349.203	18.7669	194085		18.7675	350.265	18.7675	33925.1	18.7683	350.484	18.7683	31986.6		18.7689	352.111	18.7689	172170	18.7697	350.964	18.7697	172584		18.7706	350.559	18.7706	30486.5	18.7711	350.587	18.7711	29576.9			67.579	349.86	18.7719	34610.3
18.7886	350.28	18.7886	105319	18.7892	350.289	18.7892	100564		18.79	350.616	18.79	179700	18.7906	349.268	18.7906	193759		18.7914	350.334	18.7914	33918.6	18.7922	350.496	18.7922	31756.9		18.7928	352.108	18.7928	171963	18.7936	350.989	18.7936	172348		18.7944	350.563	18.7944	30292.7	18.7953	350.579	18.7953	29476.7			67.665	349.897	18.7958	34588.3
18.8125	350.272	18.8125	105649	18.8131	350.285	18.8131	100847		18.8139	350.613	18.8139	180146	18.8144	349.303	18.8144	194097		18.8153	350.364	18.8153	34051.9	18.8161	350.451	18.8161	31759		18.8167	352.131	18.8167	171990	18.8175	351.006	18.8175	172388		18.8183	350.571	18.8183	30383.8	18.8189	350.577	18.8189	29537.6			67.751	349.898	18.8197	34673.9
18.8364	350.284	18.8364	105723	18.8369	350.325	18.8369	100796		18.8378	350.628	18.8378	179966	18.8386	349.357	18.8386	193669		18.8392	350.398	18.8392	34017.5	18.84	350.404	18.84	31703.1		18.8408	352.152	18.8408	171924	18.8414	351.02	18.8414	172177		18.8422	350.585	18.8422	30423.5	18.8431	350.58	18.8431	29592.3			67.837	349.886	18.8436	34860.8
18.8603	350.28	18.8603	105644	18.8608	350.34	18.8608	100686		18.8617	350.614	18.8617	179786	18.8625	349.395	18.8625	192515		18.8631	350.432	18.8631	33960	18.8639	350.32	18.8639	31753.9		18.8647	352.135	18.8647	171750	18.8653	351.058	18.8653	171806		18.8661	350.609	18.8661	30404.7	18.8669	350.589	18.8669	29555.7			67.923	349.909	18.8675	34645
18.8842	350.282	18.8842	105548	18.8847	350.323	18.8847	100536		18.8856	350.635	18.8856	179567	18.8864	349.429	18.8864	191135		18.8869	350.474	18.8869	33962.5	18.8878	350.211	18.8878	31558.4		18.8886	352.187	18.8886	171603	18.8892	351.122	18.8892	171695		18.89	350.61	18.89	30398.1	18.8906	350.601	18.8906	29452.3			68.009	349.923	18.8914	34791.4
18.9081	350.304	18.9081	105801	18.9086	350.343	18.9086	100773		18.9094	350.623	18.9094	179740	18.9103	349.461	18.9103	190035		18.9108	350.5	18.9108	33912.5	18.9117	350.082	18.9117	31344.6		18.9125	352.168	18.9125	171358	18.9131	351.136	18.9131	171590		18.9139	350.599	18.9139	30297.4	18.9147	350.607	18.9147	29345			68.095	349.912	18.9153	34651.3
18.9319	350.311	18.9319	105465	18.9325	350.353	18.9325	100437		18.9333	350.634	18.9333	179189	18.9342	349.499	18.9342	187854		18.9347	350.552	18.9347	33912.3	18.9356	350.027	18.9356	31173.1		18.9364	352.185	18.9364	171019	18.9369	351.18	18.9369	171254		18.9378	350.605	18.9378	30258.8	18.9386	350.596	18.9386	29293			68.181	349.937	18.9392	34611
18.9558	350.314	18.9558	105135	18.9564	350.358	18.9564	100023		18.9572	350.638	18.9572	179059	18.9581	349.532	18.9581	185979		18.9586	350.561	18.9586	34007.8	18.9594	350.003	18.9594	31243.8		18.9603	352.239	18.9603	170563	18.9608	351.189	18.9608	171006		18.9617	350.611	18.9617	30208.7	18.9622	350.618	18.9622	29226.4			68.267	349.975	18.9631	34574.9
18.9797	350.289	18.9797	105002	18.9803	350.351	18.9803	99734.8		18.9811	350.631	18.9811	178753	18.9819	349.538	18.9819	184981		18.9825	350.609	18.9825	33833.7	18.9833	350.003	18.9833	31169.8		18.9842	352.24	18.9842	170517	18.9847	351.212	18.9847	170621		18.9856	350.608	18.9856	30222.6	18.9864	350.613	18.9864	29159.7			68.353	349.964	18.9869	34457.7
19.0036	350.328	19.0036	104918	19.0042	350.364	19.0042	99930.8		19.005	350.645	19.005	178752	19.0058	349.599	19.0058	184025		19.0064	350.616	19.0064	33766.8	19.0072	350.032	19.0072	31260.5		19.0081	352.247	19.0081	170331	19.0086	351.218	19.0086	170335		19.0094	350.607	19.0094	30203	19.0103	350.615	19.0103	29176.5			68.439	349.973	19.0108	34540.3
19.0275	350.332	19.0275	105768	19.0281	350.352	19.0281	100730		19.0289	350.659	19.0289	179367	19.0297	349.595	19.0297	185052		19.0303	350.621	19.0303	34049.6	19.0311	350.079	19.0311	31464.3		19.0317	352.222	19.0317	170732	19.0325	351.286	19.0325	170689		19.0333	350.607	19.0333	30362.1	19.0339	350.619	19.0339	29408.8			68.525	349.94	19.0347	34640.4
19.0514	350.32	19.0514	105334	19.0519	350.382	19.0519	99931.7		19.0528	350.674	19.0528	178731	19.0536	349.64	19.0536	183027		19.0542	350.668	19.0542	33873.5	19.055	350.144	19.055	31066.5		19.0558	352.26	19.0558	170377	19.0564	351.288	19.0564	170232		19.0572	350.632	19.0572	30183.2	19.0578	350.624	19.0578	29294.2			68.611	349.958	19.0586	34390
19.0753	350.314	19.0753	105832	19.0758	350.401	19.0758	100423		19.0767	350.669	19.0767	179048	19.0775	349.671	19.0775	182996		19.0781	350.669	19.0781	33887.1	19.0789	350.178	19.0789	31101.8		19.0797	352.29	19.0797	170384	19.0803	351.316	19.0803	170207		19.0811	350.631	19.0811	30279.7	19.0819	350.624	19.0819	29399.8			68.697	349.967	19.0825	34463.1
19.0992	350.347	19.0992	105176	19.0997	350.386	19.0997	99961.5		19.1006	350.677	19.1006	178759	19.1014	349.674	19.1014	182228		19.1019	350.677	19.1019	33840.7	19.1028	350.252	19.1028	31145		19.1036	352.275	19.1036	170613	19.1042	351.321	19.1042	170412		19.105	350.611	19.105	30382.6	19.1058	350.645	19.1058	29438.1			68.783	349.963	19.1064	34641.1
19.1231	350.328	19.1231	105308	19.1236	350.412	19.1236	99994.3		19.1244	350.687	19.1244	178566	19.1253	349.703	19.1253	181190		19.1258	350.684	19.1258	33655.4	19.1267	350.316	19.1267	30844.3		19.1275	352.329	19.1275	169881	19.1281	351.378	19.1281	169875		19.1289	350.626	19.1289	30229.7	19.1297	350.638	19.1297	29370.3			68.869	349.982	19.1303	34513.4
19.1469	350.35	19.1469	105666	19.1475	350.401	19.1475	100065		19.1483	350.702	19.1483	178755	19.1492	349.696	19.1492	181049		19.1497	350.679	19.1497	33869.5	19.1506	350.378	19.1506	30877.3		19.1514	352.326	19.1514	169685	19.1519	351.379	19.1519	169642		19.1528	350.636	19.1528	30266	19.1536	350.656	19.1536	29260.5			68.955	350.004	19.1542	34666.9
19.1708	350.381	19.1708	105634	19.1714	350.408	19.1714	100095		19.1722	350.699	19.1722	178638	19.1731	349.72	19.1731	180602		19.1736	350.67	19.1736	33809.7	19.1744	350.428	19.1744	31098.6		19.175	352.338	19.175	169760	19.1758	351.394	19.1758	169570		19.1767	350.641	19.1767	30237.7	19.1772	350.663	19.1772	29281.8			69.041	350.007	19.1781	34572.6
19.1947	350.355	19.1947	105742	19.1953	350.434	19.1953	100289		19.1961	350.688	19.1961	178834	19.1969	349.744	19.1969	180699		19.1975	350.648	19.1975	33932.8	19.1983	350.482	19.1983	30904.7		19.1992	352.367	19.1992	169579	19.1997	351.422	19.1997	169374		19.2006	350.648	19.2006	30197.1	19.2014	350.673	19.2014	29223.6			69.127	350.013	19.2019	34589
19.2186	350.37	19.2186	105857	19.2192	350.427	19.2192	100149		19.22	350.7	19.22	178604	19.2208	349.754	19.2208	180257		19.2214	350.637	19.2214	33827.3	19.2222	350.493	19.2222	30930.5		19.2228	352.354	19.2228	169433	19.2236	351.439	19.2236	169242		19.2244	350.653	19.2244	30313.2	19.225	350.675	19.225	29174.6			69.213	350.034	19.2258	34572.6
19.2425	350.36	19.2425	105757	19.2431	350.428	19.2431	99794.9		19.2439	350.695	19.2439	178374	19.2447	349.766	19.2447	179622		19.2453	350.631	19.2453	33534.6	19.2461	350.552	19.2461	30938.9		19.2469	352.411	19.2469	169054	19.2475	351.453	19.2475	168978		19.2483	350.664	19.2483	30062.7	19.2492	350.677	19.2492	29074.8			69.3	350.036	19.25	34406.5
19.2664	350.385	19.2664	105308	19.2669	350.436	19.2669	99608.3		19.2678	350.717	19.2678	178221	19.2686	349.776	19.2686	179431		19.2692	350.593	19.2692	33663.3	19.27	350.585	19.27	31005.8		19.2708	352.419	19.2708	169252	19.2717	351.466	19.2717	168997		19.2722	350.667	19.2722	30341	19.2731	350.674	19.2731	29303.2			69.385	350.058	19.2736	34607.2
19.2903	350.365	19.2903	105566	19.2908	350.463	19.2908	99872.7		19.2917	350.723	19.2917	178488	19.2925	349.809	19.2925	179765		19.2933	350.575	19.2933	33826.4	19.2939	350.606	19.2939	31323.5		19.2947	352.388	19.2947	169349	19.2953	351.538	19.2953	169106		19.2961	350.674	19.2961	30435.5	19.2969	350.68	19.2969	29269.9			69.471	350.042	19.2975	34570.1
19.3142	350.407	19.3142	106610	19.3147	350.449	19.3147	100454		19.3156	350.736	19.3156	178681	19.3164	349.817	19.3164	179819		19.3169	350.558	19.3169	33863.9	19.3178	350.652	19.3178	31143.3		19.3186	352.388	19.3186	169034	19.3194	351.537	19.3194	168725		19.32	350.664	19.32	30231.6	19.3208	350.686	19.3208	29164			69.558	350.081	19.3217	34394.8
19.3381	350.39	19.3381	105796	19.3386	350.468	19.3386	100206		19.3394	350.741	19.3394	178393	19.3403	349.818	19.3403	179294		19.3408	350.544	19.3408	33930.2	19.3417	350.674	19.3417	31076.7		19.3425	352.405	19.3425	168851	19.3431	351.565	19.3431	168249		19.3439	350.697	19.3439	30125.5	19.3447	350.701	19.3447	29085.3			69.643	350.068	19.3453	34359.4
19.3619	350.394	19.3619	105513	19.3625	350.457	19.3625	99650.7		19.3633	350.733	19.3633	178240	19.3642	349.838	19.3642	179105		19.3647	350.505	19.3647	33766.2	19.3656	350.683	19.3656	31179.7		19.3664	352.455	19.3664	168916	19.3669	351.564	19.3669	168498		19.3678	350.682	19.3678	30267.5	19.3686	350.696	19.3686	29354.7			69.729	350.081	19.3692	34719.7
19.3858	350.418	19.3858	106387	19.3867	350.457	19.3867	100270		19.3872	350.735	19.3872	178570	19.3881	349.847	19.3881	179633		19.3889	350.486	19.3889	33873.8	19.3894	350.696	19.3894	31345.9		19.3903	352.454	19.3903	168796	19.3911	351.62	19.3911	168167		19.3917	350.694	19.3917	30186.6	19.3925	350.708	19.3925	29108.3			69.815	350.082	19.3931	34484
19.4097	350.426	19.4097	105663	19.4103	350.475	19.4103	99686.8		19.4111	350.758	19.4111	177975	19.4119	349.867	19.4119	178582		19.4125	350.466	19.4125	33513.9	19.4133	350.702	19.4133	30959.4		19.4142	352.461	19.4142	168265	19.4147	351.63	19.4147	167693		19.4156	350.702	19.4156	30038.6	19.4164	350.702	19.4164	29079.5			69.901	350.07	19.4169	34523.7
19.4336	350.424	19.4336	105676	19.4342	350.472	19.4342	99884.4		19.435	350.774	19.435	178096	19.4358	349.862	19.4358	179048		19.4364	350.459	19.4364	33818.9	19.4372	350.713	19.4372	31295.4		19.4381	352.428	19.4381	168545	19.4386	351.657	19.4386	168051		19.4394	350.702	19.4394	30254.8	19.4403	350.718	19.4403	29083.5			69.987	350.105	19.4408	34460.1
19.4575	350.428	19.4575	105871	19.4583	350.477	19.4583	99989.4		19.4589	350.768	19.4589	178043	19.4597	349.911	19.4597	178884		19.4603	350.443	19.4603	33475.5	19.4611	350.672	19.4611	31196.4		19.4619	352.482	19.4619	168099	19.4625	351.685	19.4625	167634		19.4633	350.712	19.4633	30167.4	19.4642	350.714	19.4642	29103.5			70.073	350.099	19.4647	34609.1
19.4814	350.435	19.4814	105843	19.4822	350.52	19.4822	100090		19.4828	350.78	19.4828	178364	19.4836	349.93	19.4836	179027		19.4844	350.409	19.4844	33814.4	19.485	350.669	19.485	31559.4		19.4858	352.492	19.4858	168519	19.4864	351.68	19.4864	168090		19.4872	350.714	19.4872	30367.3	19.4881	350.713	19.4881	29249.3			70.159	350.11	19.4886	34713.2
19.5053	350.445	19.5053	106110	19.5061	350.492	19.5061	100271		19.5067	350.753	19.5067	178225	19.5075	349.924	19.5075	178866		19.5083	350.401	19.5083	33591.8	19.5089	350.681	19.5089	31293.9		19.5097	352.523	19.5097	167879	19.5103	351.706	19.5103	167331		19.5111	350.703	19.5111	30135.3	19.5119	350.718	19.5119	29090.5			70.245	350.138	19.5125	34585.8
19.5292	350.449	19.5292	105927	19.53	350.505	19.53	99889.4		19.5306	350.79	19.5306	178103	19.5314	349.951	19.5314	178917		19.5322	350.39	19.5322	33708.7	19.5328	350.665	19.5328	31592		19.5336	352.474	19.5336	168188	19.5344	351.718	19.5344	167677		19.535	350.713	19.535	30431.9	19.5358	350.745	19.5358	29373.8			70.331	350.104	19.5364	34815.3
19.5531	350.451	19.5531	106518	19.5539	350.512	19.5539	100612		19.5544	350.79	19.5544	178464	19.5553	349.95	19.5553	179493		19.5561	350.385	19.5561	33874.7	19.5567	350.651	19.5567	31511.2		19.5575	352.498	19.5575	168260	19.5583	351.735	19.5583	167472		19.5589	350.723	19.5589	30269.2	19.5597	350.737	19.5597	29296.2			70.418	350.156	19.5606	34600.4
19.5769	350.469	19.5769	106409	19.5778	350.54	19.5778	100277		19.5783	350.779	19.5783	177950	19.5792	349.996	19.5792	178827		19.58	350.368	19.58	33675.9	19.5806	350.66	19.5806	31209		19.5814	352.529	19.5814	168006	19.5822	351.754	19.5822	167241		19.5828	350.736	19.5828	30256.9	19.5836	350.754	19.5836	29200			70.504	350.15	19.5844	34719.4
19.6008	350.457	19.6008	106224	19.6017	350.55	19.6017	100369		19.6022	350.784	19.6022	178330	19.6031	349.985	19.6031	179286		19.6036	350.378	19.6036	33904.4	19.6044	350.624	19.6044	31489.7		19.6053	352.546	19.6053	168334	19.6058	351.785	19.6058	167589		19.6067	350.733	19.6067	30401.7	19.6075	350.742	19.6075	29404.8			70.589	350.152	19.6081	34968.5
19.6247	350.468	19.6247	106674	19.6256	350.561	19.6256	100793		19.6261	350.803	19.6261	178621	19.6269	350.013	19.6269	179685		19.6278	350.376	19.6278	33996.3	19.6283	350.621	19.6283	31684.9		19.6292	352.526	19.6292	168153	19.63	351.766	19.63	167401		19.6306	350.755	19.6306	30319.5	19.6314	350.754	19.6314	29155.1			70.676	350.132	19.6322	34728.6
19.6486	350.474	19.6486	106665	19.6494	350.561	19.6494	100604		19.65	350.826	19.65	178165	19.6508	350.036	19.6508	179179		19.6517	350.385	19.6517	33882	19.6522	350.61	19.6522	31572		19.6531	352.544	19.6531	167726	19.6536	351.814	19.6536	166885		19.6544	350.746	19.6544	30042.2	19.6553	350.771	19.6553	29153.4			70.762	350.168	19.6561	34458.1
19.6725	350.486	19.6725	105920	19.6733	350.553	19.6733	99896.6		19.6739	350.832	19.6739	177942	19.6747	350.061	19.6747	178890		19.6756	350.388	19.6756	33602.1	19.6761	350.597	19.6761	31442		19.6769	352.554	19.6769	167754	19.6778	351.803	19.6778	167031		19.6783	350.749	19.6783	30183.3	19.6792	350.786	19.6792	29345			70.848	350.171	19.68	34593.2
19.6964	350.503	19.6964	106481	19.6972	350.554	19.6972	100606		19.6978	350.818	19.6978	178348	19.6986	350.057	19.6986	179439		19.6994	350.392	19.6994	33738.1	19.7	350.598	19.7	31715.6		19.7008	352.571	19.7008	167957	19.7017	351.81	19.7017	166944		19.7022	350.766	19.7022	30415.9	19.7031	350.778	19.7031	29397.1			70.934	350.19	19.7039	34908.5
19.7203	350.49	19.7203	106702	19.7211	350.555	19.7211	100550		19.7217	350.837	19.7217	178357	19.7225	350.068	19.7225	179805		19.7233	350.401	19.7233	34154.9	19.7239	350.58	19.7239	31837.9		19.7247	352.569	19.7247	167949	19.7256	351.753	19.7256	166162		19.7261	350.779	19.7261	30372	19.7269	350.775	19.7269	29315.8			71.02	350.176	19.7278	34752
19.7442	350.517	19.7442	107180	19.745	350.563	19.745	100978		19.7456	350.856	19.7456	178450	19.7464	350.072	19.7464	179588		19.7469	350.435	19.7469	33696.7	19.7478	350.571	19.7478	31716.6		19.7486	352.575	19.7486	167545	19.7492	351.747	19.7492	164239		19.75	350.77	19.75	30296.9	19.7508	350.786	19.7508	29108.1			71.105	350.183	19.7514	34378.7
19.7681	350.514	19.7681	106380	19.7689	350.554	19.7689	100135		19.7694	350.843	19.7694	177901	19.7703	350.089	19.7703	179279		19.7711	350.425	19.7711	33747.2	19.7717	350.567	19.7717	31773.7		19.7725	352.572	19.7725	167420	19.7733	351.871	19.7733	163005		19.7739	350.761	19.7739	30335.8	19.7747	350.78	19.7747	29318.4			71.192	350.194	19.7756	34770.9
19.7919	350.516	19.7919	106492	19.7928	350.574	19.7928	100263		19.7933	350.855	19.7933	178192	19.7942	350.117	19.7942	179628		19.795	350.434	19.795	33988.2	19.7956	350.56	19.7956	31578.4		19.7964	352.594	19.7964	167604	19.7972	351.974	19.7972	162748		19.7978	350.785	19.7978	30337.2	19.7986	350.791	19.7986	29362			71.278	350.223	19.7994	34692.6
19.8158	350.534	19.8158	106969	19.8167	350.599	19.8167	100664		19.8172	350.866	19.8172	178355	19.8181	350.113	19.8181	179961		19.8189	350.442	19.8189	34055.9	19.8194	350.567	19.8194	31675.9		19.8203	352.608	19.8203	167597	19.8211	352.037	19.8211	162506		19.8217	350.788	19.8217	30448.2	19.8225	350.792	19.8225	29348.1			71.364	350.183	19.8233	34723.3
19.8397	350.56	19.8397	106777	19.8406	350.6	19.8406	100731		19.8411	350.854	19.8411	178280	19.8419	350.13	19.8419	180001		19.8428	350.478	19.8428	34072.9	19.8433	350.597	19.8433	31804.5		19.8442	352.588	19.8442	167616	19.845	352.135	19.845	162598		19.8456	350.795	19.8456	30593.8	19.8464	350.806	19.8464	29434.7			71.45	350.196	19.8472	34732.1
19.8636	350.525	19.8636	107178	19.8644	350.591	19.8644	100822		19.865	350.856	19.865	178399	19.8658	350.118	19.8658	180459		19.8664	350.475	19.8664	34083.6	19.8672	350.568	19.8672	32122		19.8681	352.6	19.8681	167565	19.8686	352.176	19.8686	162515		19.8694	350.781	19.8694	30625.8	19.8703	350.813	19.8703	29399.8			71.535	350.235	19.8708	34818.1
19.8875	350.53	19.8875	107197	19.8883	350.604	19.8883	101042		19.8889	350.872	19.8889	178311	19.8897	350.142	19.8897	180629		19.8906	350.513	19.8906	34110.1	19.8911	350.591	19.8911	32025		19.8919	352.631	19.8919	167655	19.8928	352.25	19.8928	162777		19.8933	350.802	19.8933	30630.4	19.8942	350.811	19.8942	29296.5			71.621	350.224	19.8947	34985.5
19.9114	350.549	19.9114	106943	19.9122	350.616	19.9122	101028		19.9128	350.87	19.9128	178210	19.9136	350.15	19.9136	180382		19.9144	350.511	19.9144	34004.9	19.915	350.594	19.915	31872.7		19.9158	352.614	19.9158	167409	19.9167	352.271	19.9167	162903		19.9172	350.81	19.9172	30466.1	19.9181	350.81	19.9181	29283.9			71.708	350.239	19.9189	34958.2
19.9353	350.551	19.9353	107064	19.9361	350.61	19.9361	101059		19.9367	350.88	19.9367	178047	19.9375	350.148	19.9375	180650		19.9383	350.499	19.9383	34011.4	19.9389	350.608	19.9389	32137.8		19.9397	352.638	19.9397	167272	19.9406	352.321	19.9406	162801		19.9411	350.808	19.9411	30427.8	19.9419	350.815	19.9419	29322.1			71.793	350.257	19.9425	34841.7
19.9592	350.568	19.9592	106900	19.96	350.628	19.96	100847		19.9606	350.889	19.9606	178016	19.9614	350.171	19.9614	180700		19.9622	350.498	19.9622	34145.4	19.9628	350.608	19.9628	32127.1		19.9636	352.634	19.9636	167161	19.9644	352.302	19.9644	162783		19.965	350.81	19.965	30534.2	19.9658	350.824	19.9658	29405.4			71.88	350.237	19.9667	34847.6
19.9831	350.554	19.9831	106931	19.9839	350.615	19.9839	100822		19.9844	350.903	19.9844	178123	19.9853	350.191	19.9853	180667		19.9861	350.522	19.9861	34344.7	19.9867	350.617	19.9867	32085.2		19.9875	352.606	19.9875	167126	19.9883	352.334	19.9883	162831		19.9889	350.817	19.9889	30573.8	19.9897	350.824	19.9897	29380.4			71.966	350.229	19.9906	34720.8
20.0069	350.568	20.0069	106994	20.0078	350.625	20.0078	100754		20.0083	350.882	20.0083	178095	20.0092	350.206	20.0092	180928		20.01	350.527	20.01	34125.7	20.0106	350.612	20.0106	32199.8		20.0114	352.654	20.0114	167104	20.0122	352.357	20.0122	163099		20.0131	350.816	20.0131	30568.7	20.0136	350.842	20.0136	29418.5			72.052	350.267	20.0144	34919.6
20.0308	350.568	20.0308	107128	20.0317	350.61	20.0317	101028		20.0322	350.913	20.0322	178175	20.0331	350.208	20.0331	181503		20.0339	350.555	20.0339	34092	20.0344	350.64	20.0344	32088.3		20.0353	352.632	20.0353	167132	20.0361	352.356	20.0361	163192		20.0367	350.813	20.0367	30562.7	20.0375	350.834	20.0375	29467.7			72.138	350.258	20.0383	34839.3
20.0547	350.575	20.0547	107053	20.0556	350.644	20.0556	100883		20.0561	350.912	20.0561	178026	20.0569	350.219	20.0569	181227		20.0578	350.535	20.0578	34048.3	20.0583	350.648	20.0583	31847.3		20.0592	352.641	20.0592	166976	20.06	352.368	20.06	163155		20.0606	350.818	20.0606	30542.8	20.0614	350.833	20.0614	29350.8			72.224	350.25	20.0622	34799.1
20.0786	350.593	20.0786	106972	20.0794	350.627	20.0794	100682		20.08	350.901	20.08	177785	20.0808	350.221	20.0808	180720		20.0817	350.554	20.0817	34001.4	20.0822	350.643	20.0822	31990.9		20.0831	352.642	20.0831	166722	20.0839	352.382	20.0839	163074		20.0844	350.837	20.0844	30507	20.0853	350.863	20.0853	29371			72.31	350.281	20.0861	34796.7
20.1025	350.597	20.1025	107277	20.1033	350.672	20.1033	101095		20.1039	350.919	20.1039	177881	20.1047	350.249	20.1047	180444		20.1056	350.56	20.1056	33905.9	20.1061	350.646	20.1061	31935.7		20.1069	352.658	20.1069	166418	20.1078	352.386	20.1078	162702		20.1083	350.841	20.1083	30362.7	20.1092	350.84	20.1092	29245.1			72.396	350.291	20.11	34666
20.1264	350.604	20.1264	107897	20.1272	350.661	20.1272	101581		20.1278	350.917	20.1278	178507	20.1286	350.265	20.1286	182100		20.1294	350.587	20.1294	34305.4	20.1303	350.662	20.1303	32003.2		20.1308	352.64	20.1308	166962	20.1317	352.382	20.1317	163522		20.1325	350.836	20.1325	30602.9	20.1331	350.831	20.1331	29428.2			72.482	350.265	20.1339	35168.3
20.1503	350.618	20.1503	107625	20.1511	350.668	20.1511	101430		20.1517	350.923	20.1517	178356	20.1525	350.291	20.1525	182042		20.1533	350.568	20.1533	34261.1	20.1539	350.677	20.1539	31970.3		20.1547	352.639	20.1547	166771	20.1556	352.39	20.1556	163472		20.1561	350.85	20.1561	30644.6	20.1569	350.865	20.1569	29325.8			72.568	350.281	20.1578	34981.8
20.1742	350.606	20.1742	107080	20.175	350.665	20.175	100782		20.1758	350.918	20.1758	177956	20.1764	350.303	20.1764	181520		20.1772	350.582	20.1772	34105.5	20.1778	350.685	20.1778	31735.9		20.1786	352.668	20.1786	166513	20.1794	352.406	20.1794	163018		20.18	350.864	20.18	30433.7	20.1808	350.853	20.1808	29238.1			72.654	350.336	20.1817	34745.4
20.1981	350.643	20.1981	107472	20.1989	350.681	20.1989	101489		20.1994	350.934	20.1994	178101	20.2003	350.318	20.2003	182088		20.2011	350.598	20.2011	34230.1	20.2019	350.678	20.2019	31918.1		20.2025	352.645	20.2025	166287	20.2033	352.404	20.2033	162751		20.2039	350.873	20.2039	30333.2	20.2047	350.88	20.2047	29096.3			72.74	350.302	20.2056	34555.7
20.2219	350.646	20.2219	107001	20.2228	350.672	20.2228	101212		20.2233	350.958	20.2233	177828	20.2242	350.315	20.2242	181550		20.225	350.597	20.225	34234.4	20.2256	350.707	20.2256	31881.6		20.2264	352.64	20.2264	166357	20.2272	352.402	20.2272	162928		20.2278	350.87	20.2278	30440.3	20.2286	350.875	20.2286	29215			72.826	350.33	20.2294	34930.7
20.2458	350.649	20.2458	106630	20.2467	350.698	20.2467	100430		20.2472	350.98	20.2472	177329	20.2481	350.329	20.2481	180373		20.2489	350.615	20.2489	34049.4	20.2494	350.708	20.2494	31670.9		20.2503	352.685	20.2503	165869	20.2511	352.375	20.2511	162573		20.2517	350.883	20.2517	30320	20.2525	350.881	20.2525	29185.5			72.912	350.311	20.2533	34734.9
20.2697	350.649	20.2697	107209	20.2706	350.702	20.2706	101157		20.2711	350.992	20.2711	177885	20.2719	350.364	20.2719	181934		20.2728	350.601	20.2728	34329.5	20.2733	350.711	20.2733	31967.7		20.2742	352.706	20.2742	166249	20.275	352.359	20.275	162937		20.2756	350.873	20.2756	30538.1	20.2764	350.884	20.2764	29270.2			72.998	350.353	20.2772	35104.1
20.2936	350.643	20.2936	106462	20.2944	350.702	20.2944	100441		20.2953	350.967	20.2953	177357	20.2958	350.374	20.2958	180726		20.2967	350.602	20.2967	34063.5	20.2972	350.717	20.2972	31786.1		20.2981	352.637	20.2981	165871	20.2989	352.375	20.2989	162575		20.2994	350.865	20.2994	30298.4	20.3003	350.889	20.3003	29023.8			73.084	350.336	20.3011	34700.2
20.3175	350.669	20.3175	107160	20.3183	350.712	20.3183	101257		20.3192	350.973	20.3192	177826	20.3197	350.398	20.3197	181711		20.3206	350.624	20.3206	34313.6	20.3214	350.739	20.3214	31817		20.3219	352.696	20.3219	166042	20.3228	352.371	20.3228	162834		20.3233	350.881	20.3233	30570	20.3242	350.899	20.3242	29208.5			73.17	350.375	20.325	34712.1
20.3414	350.661	20.3414	106330	20.3422	350.708	20.3422	100690		20.3431	351.001	20.3431	177247	20.3436	350.394	20.3436	180613		20.3444	350.626	20.3444	34248.1	20.3453	350.731	20.3453	31670.7		20.3458	352.672	20.3458	165464	20.3467	352.369	20.3467	162479		20.3472	350.885	20.3472	30337.6	20.3481	350.889	20.3481	29099.1			73.256	350.342	20.3489	34621.7
20.3653	350.651	20.3653	107471	20.3661	350.722	20.3661	101644		20.3669	350.997	20.3669	177983	20.3675	350.406	20.3675	182168		20.3683	350.617	20.3683	34432.2	20.3692	350.753	20.3692	31836.7		20.3697	352.668	20.3697	166065	20.3706	352.361	20.3706	162975		20.3714	350.881	20.3714	30630.2	20.3719	350.91	20.3719	29389.8			73.342	350.35	20.3728	34839.8
20.3892	350.666	20.3892	106882	20.39	350.724	20.39	100846		20.3906	351.006	20.3906	177561	20.3914	350.406	20.3914	181234		20.3922	350.628	20.3922	34223.6	20.3928	350.762	20.3928	31744.1		20.3936	352.442	20.3936	161114	20.3944	352.357	20.3944	162410		20.395	350.906	20.395	30400.8	20.3958	350.908	20.3958	29206.7			73.428	350.395	20.3967	34688.3
20.4131	350.676	20.4131	107275	20.4139	350.725	20.4139	101453		20.4144	351.002	20.4144	177787	20.4153	350.429	20.4153	182244		20.4161	350.631	20.4161	34392.1	20.4167	350.776	20.4167	31935.3		20.4175	351.522	20.4175	153446	20.4183	352.341	20.4183	162754		20.4189	350.89	20.4189	30503.2	20.4197	350.922	20.4197	29185.6			73.514	350.37	20.4206	34928.4
20.4369	350.642	20.4369	106447	20.4378	350.736	20.4378	100805		20.4386	350.991	20.4386	177299	20.4392	350.436	20.4392	180796		20.44	350.626	20.44	33964.6	20.4408	350.778	20.4408	31630.7		20.4414	351.342	20.4414	156738	20.4422	352.341	20.4422	162327		20.4431	350.896	20.4431	30268.4	20.4436	350.915	20.4436	29094.5			73.6	350.366	20.4444	34534.1
20.4608	350.683	20.4608	107120	20.4617	350.736	20.4617	101434		20.4625	351.011	20.4625	177722	20.4631	350.449	20.4631	182173		20.4639	350.645	20.4639	34224	20.4647	350.779	20.4647	31806.8		20.4653	351.252	20.4653	162128	20.4661	352.344	20.4661	162431		20.4669	350.907	20.4669	30529	20.4675	350.921	20.4675	29160.8			73.686	350.391	20.4683	34596.6
20.4847	350.705	20.4847	107483	20.4856	350.734	20.4856	101613		20.4864	351.014	20.4864	177704	20.4869	350.468	20.4869	182293		20.4878	350.645	20.4878	34416.1	20.4886	350.784	20.4886	31860.3		20.4892	351.131	20.4892	166012	20.49	352.329	20.49	162557		20.4908	350.928	20.4908	30473.1	20.4914	350.921	20.4914	29217.3			73.772	350.393	20.4922	34757.9
20.5086	350.693	20.5086	107382	20.5094	350.751	20.5094	101453		20.5103	351.028	20.5103	177739	20.5108	350.469	20.5108	182698		20.5117	350.654	20.5117	34542.6	20.5125	350.79	20.5125	32002.6		20.5131	351.043	20.5131	168012	20.5139	352.353	20.5139	162608		20.5147	350.94	20.5147	30549.8	20.5153	350.941	20.5153	29245.7			73.858	350.382	20.5161	34790.3
20.5325	350.692	20.5325	107057	20.5333	350.755	20.5333	101132		20.5342	351.026	20.5342	177602	20.5347	350.491	20.5347	181882		20.5356	350.672	20.5356	34257.6	20.5361	350.789	20.5361	31794.8		20.5369	351.014	20.5369	169210	20.5378	352.353	20.5378	162074		20.5383	350.922	20.5383	30469.6	20.5392	350.929	20.5392	29238.9			73.944	350.405	20.54	34755.6
20.5564	350.718	20.5564	107457	20.5572	350.759	20.5572	101702		20.5578	351.028	20.5578	177639	20.5586	350.516	20.5586	182375		20.5594	350.657	20.5594	34216.9	20.56	350.799	20.56	32039.6		20.5608	350.991	20.5608	170495	20.5617	352.328	20.5617	162311		20.5622	350.918	20.5622	30430.9	20.5631	350.931	20.5631	29241.7			74.03	350.355	20.5639	34847.7
20.5803	350.728	20.5803	107822	20.5811	350.766	20.5811	101731		20.5817	351.057	20.5817	177641	20.5825	350.505	20.5825	182664		20.5833	350.656	20.5833	34289.4	20.5839	350.802	20.5839	32114.8		20.5847	351.009	20.5847	171565	20.5856	352.36	20.5856	162283		20.5861	350.949	20.5861	30454.7	20.5869	350.957	20.5869	29377.1			74.116	350.414	20.5878	34573.9
20.6042	350.714	20.6042	107873	20.605	350.752	20.605	102015		20.6058	351.046	20.6058	177785	20.6064	350.554	20.6064	182938		20.6072	350.673	20.6072	34406.1	20.6081	350.815	20.6081	32084.5		20.6086	351.051	20.6086	172362	20.6094	352.311	20.6094	162379		20.6103	350.941	20.6103	30601	20.6108	350.962	20.6108	29307.4			74.202	350.419	20.6117	34786.3
20.6281	350.755	20.6281	107192	20.6289	350.771	20.6289	101268		20.6297	351.063	20.6297	177472	20.6303	350.561	20.6303	181820		20.6311	350.68	20.6311	34211.1	20.6319	350.832	20.6319	31802.4		20.6325	351.078	20.6325	172573	20.6333	352.348	20.6333	162073		20.6342	350.964	20.6342	30429.8	20.6347	350.945	20.6347	29219.2			74.288	350.429	20.6356	34578.4
20.6519	350.778	20.6519	107748	20.6528	350.794	20.6528	101825		20.6533	351.045	20.6533	177765	20.6542	350.541	20.6542	182823		20.655	350.685	20.655	34395.7	20.6556	350.841	20.6556	32040		20.6564	351.087	20.6564	173440	20.6572	352.326	20.6572	162225		20.6578	350.934	20.6578	30573.7	20.6586	350.964	20.6586	29320			74.374	350.429	20.6594	34876
20.6758	350.741	20.6758	107889	20.6767	350.801	20.6767	101803		20.6772	351.065	20.6772	177761	20.6781	350.565	20.6781	182889		20.6789	350.682	20.6789	34317.5	20.6794	350.82	20.6794	32213.6		20.6803	351.143	20.6803	173884	20.6811	352.355	20.6811	162006		20.6817	350.947	20.6817	30671.4	20.6825	350.945	20.6825	29308.3			74.46	350.453	20.6833	34767.4
20.6997	350.758	20.6997	108029	20.7006	350.782	20.7006	102163		20.7014	351.078	20.7014	177771	20.7019	350.58	20.7019	183173		20.7028	350.691	20.7028	34375.4	20.7036	350.842	20.7036	32039.6		20.7042	351.204	20.7042	173990	20.705	352.368	20.705	162177		20.7058	350.953	20.7058	30659.2	20.7064	350.967	20.7064	29275.5			74.546	350.419	20.7072	34902.9
20.7236	350.738	20.7236	108155	20.7244	350.802	20.7244	102384		20.7253	351.069	20.7253	178016	20.7258	350.597	20.7258	183683		20.7267	350.706	20.7267	34374.6	20.7272	350.827	20.7272	32243.3		20.7281	351.231	20.7281	174420	20.7289	352.339	20.7289	162263		20.7294	350.961	20.7294	30821.2	20.7303	350.974	20.7303	29352.4			74.632	350.468	20.7311	35094.6
20.7475	350.768	20.7475	108207	20.7483	350.799	20.7483	102371		20.7492	351.084	20.7492	177902	20.7497	350.6	20.7497	183315		20.7506	350.689	20.7506	34352.2	20.7511	350.865	20.7511	32014.4		20.7519	351.279	20.7519	174468	20.7528	352.361	20.7528	162152		20.7533	350.962	20.7533	30625.4	20.7542	350.975	20.7542	29308.5			74.718	350.444	20.755	34951.6
20.7714	350.781	20.7714	108285	20.7722	350.797	20.7722	102473		20.7731	351.088	20.7731	178003	20.7736	350.619	20.7736	183995		20.7744	350.694	20.7744	34539.9	20.7753	350.856	20.7753	32247.3		20.7758	351.278	20.7758	174650	20.7767	352.361	20.7767	162111		20.7775	350.966	20.7775	30651.5	20.7781	350.987	20.7781	29301			74.804	350.46	20.7789	34910
20.7953	350.812	20.7953	108216	20.7961	350.825	20.7961	102468		20.7969	351.086	20.7969	177936	20.7975	350.608	20.7975	183820		20.7983	350.711	20.7983	34452.1	20.7992	350.877	20.7992	32197.9		20.7997	351.292	20.7997	174770	20.8006	352.323	20.8006	162172		20.8011	350.967	20.8011	30774.7	20.8019	351.006	20.8019	29272.7			74.89	350.455	20.8028	35155.6
20.8192	350.803	20.8192	107894	20.82	350.824	20.82	101895		20.8208	351.093	20.8208	177613	20.8214	350.649	20.8214	183067		20.8222	350.696	20.8222	34194.1	20.8228	350.873	20.8228	32165.2		20.8236	351.275	20.8236	174533	20.8244	352.379	20.8244	161757		20.825	350.972	20.825	30581.4	20.8258	350.994	20.8258	29388.7			74.976	350.495	20.8267	34786.8
20.8431	350.78	20.8431	108312	20.8439	350.821	20.8439	102308		20.8447	351.114	20.8447	177773	20.8453	350.658	20.8453	183565		20.8461	350.707	20.8461	34269.1	20.8469	350.896	20.8469	32215.6		20.8475	351.239	20.8475	174772	20.8483	352.395	20.8483	161791		20.8492	350.985	20.8492	30717.5	20.8497	350.998	20.8497	29333.6			75.062	350.498	20.8506	34810.4
20.8669	350.812	20.8669	108388	20.8678	350.821	20.8678	102625		20.8686	351.114	20.8686	177995	20.8692	350.636	20.8692	184081		20.87	350.724	20.87	34415.1	20.8708	350.874	20.8708	32252.7		20.8714	351.225	20.8714	174988	20.8722	352.382	20.8722	161887		20.8731	350.978	20.8731	30782	20.8739	351.013	20.8739	29315.6			75.148	350.501	20.8744	34957.2
20.8908	350.79	20.8908	108387	20.8917	350.828	20.8917	102576		20.8925	351.117	20.8925	177899	20.8931	350.672	20.8931	183906		20.8939	350.739	20.8939	34367.4	20.8947	350.883	20.8947	32536.9		20.8953	351.215	20.8953	175056	20.8961	352.4	20.8961	161667		20.8969	351.005	20.8969	30689.6	20.8975	351.008	20.8975	29305.7			75.234	350.504	20.8983	35036.9
20.9147	350.81	20.9147	108386	20.9156	350.837	20.9156	102869		20.9164	351.121	20.9164	177999	20.9169	350.674	20.9169	184160		20.9178	350.722	20.9178	34464.8	20.9186	350.899	20.9186	32233.5		20.9192	351.194	20.9192	175114	20.92	352.358	20.92	161857		20.9208	350.992	20.9208	30742.2	20.9214	351.019	20.9214	29428.2			75.32	350.491	20.9222	35046.7
20.9386	350.829	20.9386	108586	20.9394	350.85	20.9394	102737		20.9403	351.145	20.9403	177966	20.9408	350.685	20.9408	184281		20.9417	350.742	20.9417	34571.8	20.9425	350.902	20.9425	32386.8		20.9431	351.151	20.9431	175084	20.9439	352.411	20.9439	161767		20.9447	351.024	20.9447	30760	20.9453	351.01	20.9453	29404.5			75.406	350.505	20.9461	35131.2
20.9625	350.834	20.9625	108574	20.9633	350.853	20.9633	102837		20.9642	351.122	20.9642	178079	20.965	350.692	20.965	184187		20.9656	350.742	20.9656	34470.9	20.9664	350.912	20.9664	32328.9		20.9672	351.135	20.9672	175094	20.9678	352.404	20.9678	161651		20.9686	351.011	20.9686	30765.8	20.9694	351.027	20.9694	29337.7			75.492	350.53	20.97	34888.5
20.9864	350.838	20.9864	107921	20.9872	350.841	20.9872	102220		20.9881	351.146	20.9881	177540	20.9886	350.702	20.9886	183305		20.9894	350.757	20.9894	34425.7	20.9903	350.902	20.9903	31964.6		20.9911	351.115	20.9911	174783	20.9917	352.404	20.9917	161309		20.9925	351.013	20.9925	30700.3	20.9933	351.015	20.9933	29215.8			75.578	350.513	20.9939	34985.2
21.0103	350.853	21.0103	108417	21.0111	350.861	21.0111	102715		21.0119	351.147	21.0119	177809	21.0125	350.732	21.0125	183930		21.0133	350.759	21.0133	34463.7	21.0142	350.908	21.0142	32180.3		21.0147	351.047	21.0147	174841	21.0156	352.422	21.0156	161381		21.0164	351.016	21.0164	30723.1	21.0169	351.037	21.0169	29353.9			75.664	350.497	21.0178	34991.3
21.0342	350.85	21.0342	108502	21.035	350.863	21.035	102879		21.0358	351.15	21.0358	177851	21.0364	350.734	21.0364	184239		21.0372	350.757	21.0372	34389.8	21.0381	350.927	21.0381	32320.8		21.0389	351.092	21.0389	174802	21.0394	352.405	21.0394	161395		21.0403	351.018	21.0403	30750.6	21.0411	351.042	21.0411	29288.6			75.75	350.508	21.0417	35096.7
21.0581	350.87	21.0581	108558	21.0589	350.869	21.0589	102796		21.0597	351.144	21.0597	177766	21.0603	350.759	21.0603	184311		21.0611	350.786	21.0611	34457.7	21.0619	350.965	21.0619	32302.3		21.0625	351.063	21.0625	174808	21.0633	352.463	21.0633	161377		21.0642	351.048	21.0642	30637	21.0647	351.048	21.0647	29259.4			75.836	350.533	21.0656	34945.2
21.0819	350.881	21.0819	108646	21.0828	350.857	21.0828	102948		21.0836	351.166	21.0836	177776	21.0842	350.771	21.0842	184070		21.085	350.78	21.085	34341.7	21.0858	350.942	21.0858	32153		21.0864	351.06	21.0864	174699	21.0872	352.451	21.0872	161169		21.0881	351.025	21.0881	30703.9	21.0886	351.049	21.0886	29315.8			75.922	350.546	21.0894	35014.5
21.1058	350.895	21.1058	108541	21.1067	350.857	21.1067	103003		21.1075	351.179	21.1075	177800	21.1081	350.79	21.1081	184011		21.1089	350.8	21.1089	34464.2	21.1097	350.945	21.1097	32077.1		21.1103	351.056	21.1103	174777	21.1111	352.451	21.1111	161128		21.1119	351.048	21.1119	30875.7	21.1125	351.061	21.1125	29342.6			76.008	350.556	21.1133	35159.2
21.1297	350.867	21.1297	107700	21.1306	350.899	21.1306	102555		21.1314	351.191	21.1314	177348	21.1319	350.773	21.1319	183079		21.1328	350.783	21.1328	34304.7	21.1336	350.944	21.1336	31922.9		21.1342	351.055	21.1342	174338	21.135	352.484	21.135	160731		21.1358	351.029	21.1358	30648.5	21.1364	351.053	21.1364	29130.6			76.094	350.552	21.1372	34737.2
21.1536	350.899	21.1536	108229	21.1544	350.868	21.1544	103161		21.1553	351.197	21.1553	177671	21.1561	350.785	21.1561	183595		21.1567	350.803	21.1567	34620.5	21.1575	350.962	21.1575	32191.3		21.1583	351.028	21.1583	174463	21.1589	352.431	21.1589	160810		21.1597	351.059	21.1597	30676.9	21.1606	351.069	21.1606	29294.1			76.18	350.557	21.1611	34908.7
21.1775	350.915	21.1775	108317	21.1783	350.85	21.1783	103381		21.1792	351.193	21.1792	177740	21.18	350.798	21.18	183847		21.1806	350.789	21.1806	34597.3	21.1814	350.956	21.1814	32376.5		21.1819	351.043	21.1819	174583	21.1828	352.461	21.1828	160984		21.1836	351.056	21.1836	30748.5	21.1842	351.052	21.1842	29278.4			76.266	350.562	21.185	34985.3
21.2014	350.9	21.2014	108592	21.2022	350.882	21.2022	103201		21.2031	351.206	21.2031	177788	21.2036	350.807	21.2036	183988		21.2044	350.823	21.2044	34653.5	21.2053	350.955	21.2053	32231.4		21.2058	351.057	21.2058	174619	21.2067	352.494	21.2067	160685		21.2075	351.057	21.2075	30824.5	21.2081	351.065	21.2081	29321.6			76.352	350.571	21.2089	35007.4
21.2253	350.904	21.2253	107927	21.2261	350.903	21.2261	102640		21.2269	351.207	21.2269	177500	21.2278	350.821	21.2278	183042		21.2283	350.809	21.2283	34499.9	21.2292	350.972	21.2292	31928.5		21.23	351.071	21.23	174219	21.2306	352.488	21.2306	160341		21.2314	351.044	21.2314	30696.6	21.2319	351.075	21.2319	29183.7			76.438	350.565	21.2328	34928.4
21.2492	350.92	21.2492	108444	21.25	350.894	21.25	103179		21.2508	351.205	21.2508	177723	21.2517	350.827	21.2517	184128		21.2522	350.808	21.2522	34821.5	21.2531	350.97	21.2531	32113.4		21.2536	351.079	21.2536	174592	21.2544	352.467	21.2544	160351		21.2553	351.062	21.2553	30715.2	21.2558	351.061	21.2558	29220.5			76.524	350.565	21.2567	35025.5
21.2731	350.913	21.2731	108612	21.2739	350.897	21.2739	103185		21.2747	351.241	21.2747	177758	21.2753	350.855	21.2753	183787		21.2761	350.817	21.2761	34652.6	21.2769	350.976	21.2769	32130.4		21.2775	351.063	21.2775	174416	21.2783	352.526	21.2783	160366		21.2792	351.071	21.2792	30666.4	21.2797	351.09	21.2797	29202.9			76.61	350.593	21.2806	34922.2
21.2969	350.934	21.2969	108442	21.2978	350.924	21.2978	103367		21.2986	351.229	21.2986	177709	21.2994	350.844	21.2994	183951		21.3	350.828	21.3	34539.4	21.3008	350.973	21.3008	32061.8		21.3014	351.089	21.3014	174415	21.3022	352.51	21.3022	160189		21.3031	351.074	21.3031	30671.7	21.3036	351.071	21.3036	29330.6			76.696	350.56	21.3044	35029
21.3211	350.94	21.3211	107844	21.3217	350.892	21.3217	102839		21.3225	351.209	21.3225	177315	21.3231	350.852	21.3231	182888		21.3239	350.832	21.3239	34329.1	21.3247	350.99	21.3247	32003.3		21.3253	351.067	21.3253	174194	21.3261	352.51	21.3261	159789		21.3269	351.072	21.3269	30615.6	21.3275	351.098	21.3275	29195.5			76.782	350.575	21.3283	34830.3
21.345	350.963	21.345	108506	21.3456	350.921	21.3456	103455		21.3464	351.235	21.3464	177607	21.3472	350.858	21.3472	183684		21.3478	350.845	21.3478	34433.3	21.3486	351.001	21.3486	32293.3		21.3492	351.094	21.3492	174471	21.35	352.532	21.35	160095		21.3508	351.068	21.3508	30754.9	21.3514	351.092	21.3514	29340.3			76.868	350.593	21.3522	34921
21.3689	350.939	21.3689	108633	21.3694	350.902	21.3694	103527		21.3703	351.24	21.3703	177693	21.3708	350.892	21.3708	183879		21.3717	350.84	21.3717	34410.9	21.3725	351.004	21.3725	32198.8		21.3731	351.099	21.3731	174444	21.3739	352.524	21.3739	159977		21.3747	351.075	21.3747	30677.6	21.3753	351.095	21.3753	29245.2			76.954	350.614	21.3761	34966.5
21.3928	350.958	21.3928	108651	21.3933	350.929	21.3933	103362		21.3942	351.233	21.3942	177768	21.3947	350.867	21.3947	183908		21.3956	350.831	21.3956	34450.1	21.3964	351.025	21.3964	32051		21.3972	351.107	21.3972	174488	21.3978	352.582	21.3978	159978		21.3986	351.09	21.3986	30715.8	21.3994	351.116	21.3994	29254.6			77.04	350.654	21.4	34793.3
21.4167	350.966	21.4167	108477	21.4172	350.944	21.4172	103492		21.4181	351.263	21.4181	177603	21.4189	350.904	21.4189	183521		21.4194	350.851	21.4194	34424.9	21.4203	351.009	21.4203	32133.5		21.4211	351.104	21.4211	174397	21.4217	352.579	21.4217	159831		21.4225	351.09	21.4225	30700.9	21.4231	351.105	21.4231	29184.7			77.126	350.609	21.4239	34771.6
21.4406	350.972	21.4406	108136	21.4411	350.949	21.4411	102955		21.4419	351.239	21.4419	177346	21.4428	350.917	21.4428	183066		21.4433	350.847	21.4433	34376.8	21.4442	351.017	21.4442	31941.7		21.445	351.099	21.445	174170	21.4456	352.595	21.4456	159458		21.4464	351.094	21.4464	30650.7	21.4469	351.098	21.4469	29051.8			77.212	350.619	21.4478	34814.3
21.4644	350.968	21.4644	108502	21.465	350.933	21.465	103543		21.4658	351.25	21.4658	177463	21.4667	350.916	21.4667	183425		21.4672	350.848	21.4672	34417.2	21.4681	351.028	21.4681	32137		21.4689	351.117	21.4689	174166	21.4694	352.639	21.4694	159332		21.4703	351.089	21.4703	30674.8	21.4711	351.109	21.4711	29181			77.298	350.647	21.4717	34974.2
21.4883	350.96	21.4883	108444	21.4889	350.916	21.4889	103534		21.4897	351.256	21.4897	177505	21.4906	350.926	21.4906	183216		21.4911	350.873	21.4911	34407.1	21.4919	351.042	21.4919	32152.6		21.4928	351.116	21.4928	174128	21.4933	352.652	21.4933	159406		21.4942	351.117	21.4942	30732.3	21.495	351.12	21.495	29177			77.384	350.627	21.4956	35051.4
21.5122	350.976	21.5122	108491	21.5128	350.941	21.5128	103802		21.5136	351.273	21.5136	177580	21.5144	350.937	21.5144	183426		21.515	350.866	21.515	34477.6	21.5158	351.037	21.5158	32224		21.5167	351.13	21.5167	174101	21.5172	352.624	21.5172	159214		21.5181	351.117	21.5181	30680.3	21.5189	351.123	21.5189	29252.8			77.47	350.65	21.5194	34956.5
21.5361	350.985	21.5361	108777	21.5367	350.951	21.5367	103751		21.5375	351.277	21.5375	177565	21.5383	350.958	21.5383	183327		21.5389	350.881	21.5389	34711	21.5397	351.062	21.5397	32337.8		21.5406	351.169	21.5406	174048	21.5411	352.625	21.5411	159289		21.5419	351.109	21.5419	30711.4	21.5428	351.129	21.5428	29307.5			77.556	350.649	21.5433	34850.5
21.56	351.003	21.56	108144	21.5606	350.968	21.5606	103367		21.5614	351.313	21.5614	177197	21.5619	350.986	21.5619	182693		21.5628	350.873	21.5628	34601	21.5636	351.039	21.5636	32025.4		21.5642	351.194	21.5642	173749	21.565	352.629	21.565	159056		21.5656	351.123	21.5656	30702.2	21.5664	351.141	21.5664	29137.3			77.642	350.655	21.5672	34728.6
21.5839	351.011	21.5839	108639	21.5844	350.99	21.5844	103919		21.5853	351.27	21.5853	177581	21.5861	350.96	21.5861	183543		21.5867	350.862	21.5867	34629.7	21.5875	351.073	21.5875	32223.8		21.5883	351.17	21.5883	173912	21.5889	352.656	21.5889	159103		21.5897	351.107	21.5897	30810.1	21.5906	351.138	21.5906	29225.4			77.728	350.692	21.5911	34919.5
21.6078	351.025	21.6078	108879	21.6083	350.982	21.6083	104110		21.6092	351.291	21.6092	177570	21.6097	350.967	21.6097	183743		21.6106	350.887	21.6106	34679.7	21.6114	351.052	21.6114	32214.7		21.6119	351.2	21.6119	173960	21.6128	352.661	21.6128	159086		21.6136	351.125	21.6136	30801.7	21.6142	351.149	21.6142	29219.4			77.814	350.661	21.615	34945.4
21.6317	351.043	21.6317	108844	21.6322	350.958	21.6322	104130		21.6331	351.302	21.6331	177718	21.6339	350.968	21.6339	183827		21.6344	350.897	21.6344	34459.7	21.6353	351.061	21.6353	32288.9		21.6358	351.224	21.6358	174020	21.6367	352.621	21.6367	159054		21.6375	351.125	21.6375	30791.3	21.6381	351.143	21.6381	29257			77.9	350.664	21.6389	34980.7
21.6556	351.041	21.6556	107997	21.6561	350.98	21.6561	103536		21.6569	351.313	21.6569	177241	21.6575	350.982	21.6575	182506		21.6583	350.892	21.6583	34304.5	21.6592	351.084	21.6592	32052.2		21.6597	351.23	21.6597	173600	21.6606	352.677	21.6606	158582		21.6614	351.137	21.6614	30634.8	21.6619	351.156	21.6619	28988.5			77.986	350.704	21.6628	34794.6
21.6794	351.05	21.6794	108442	21.68	350.982	21.68	103920		21.6808	351.318	21.6808	177559	21.6817	350.998	21.6817	182949		21.6822	350.897	21.6822	34416.7	21.6831	351.08	21.6831	32216.3		21.6839	351.259	21.6839	173628	21.6844	352.688	21.6844	158789		21.6853	351.143	21.6853	30672.9	21.6861	351.158	21.6861	29167.2			78.072	350.713	21.6867	34797.3
21.7033	351.049	21.7033	108510	21.7039	350.979	21.7039	104089		21.7047	351.301	21.7047	177589	21.7053	351.006	21.7053	183332		21.7061	350.899	21.7061	34442.3	21.7069	351.089	21.7069	32391.9		21.7075	351.282	21.7075	173535	21.7083	352.687	21.7083	158703		21.7092	351.154	21.7092	30827.1	21.7097	351.159	21.7097	29159.5			78.158	350.686	21.7106	34748.5
21.7272	351.037	21.7272	108508	21.7278	350.985	21.7278	104302		21.7286	351.326	21.7286	177601	21.7294	351.019	21.7294	183681		21.73	350.901	21.73	34568.8	21.7308	351.087	21.7308	32213.1		21.7317	351.288	21.7317	173558	21.7322	352.734	21.7322	158402		21.7331	351.137	21.7331	30753	21.7339	351.165	21.7339	29197.1			78.244	350.707	21.7344	34876.6
21.7511	351.033	21.7511	108673	21.7517	350.967	21.7517	104473		21.7525	351.324	21.7525	177658	21.7533	351.035	21.7533	183542		21.7539	350.9	21.7539	34636.3	21.7547	351.08	21.7547	32265.4		21.7556	351.325	21.7556	173333	21.7561	352.691	21.7561	158411		21.7569	351.153	21.7569	30742.2	21.7575	351.168	21.7575	29153.6			78.33	350.693	21.7583	35104.4
21.775	351.029	21.775	108027	21.7756	350.996	21.7756	103698		21.7764	351.334	21.7764	177117	21.7772	351.037	21.7772	182003		21.7778	350.928	21.7778	34389.6	21.7786	351.086	21.7786	32058.9		21.7794	351.323	21.7794	172918	21.78	352.76	21.78	157945		21.7808	351.153	21.7808	30470.8	21.7817	351.184	21.7817	28976.6			78.416	350.715	21.7822	34570.3
21.7989	351.067	21.7989	108123	21.7994	350.986	21.7994	103971		21.8003	351.346	21.8003	177319	21.8011	351.043	21.8011	182209		21.8017	350.938	21.8017	34392.3	21.8025	351.106	21.8025	32206.8		21.8033	351.372	21.8033	172807	21.8039	352.754	21.8039	157869		21.8047	351.165	21.8047	30564.6	21.8056	351.17	21.8056	29034.8			78.502	350.698	21.8061	34778.1
21.8228	351.073	21.8228	108294	21.8233	351.009	21.8233	104162		21.8242	351.347	21.8242	177460	21.825	351.051	21.825	182739		21.8256	350.927	21.8256	34445.5	21.8264	351.111	21.8264	32170.1		21.8272	351.384	21.8272	173045	21.8278	352.757	21.8278	157964		21.8286	351.172	21.8286	30714.9	21.8292	351.168	21.8292	29165.8			78.588	350.73	21.83	34762.3
21.8467	351.076	21.8467	108309	21.8472	351.011	21.8472	104049		21.8481	351.338	21.8481	177408	21.8489	351.055	21.8489	182753		21.8494	350.914	21.8494	34525.1	21.8503	351.11	21.8503	32347.1		21.8511	351.458	21.8511	172810	21.8517	352.769	21.8517	157840		21.8525	351.154	21.8525	30707.8	21.8533	351.184	21.8533	29076.6			78.674	350.734	21.8539	34884.2
21.8706	351.093	21.8706	108065	21.8711	350.997	21.8711	103748		21.8719	351.359	21.8719	177315	21.8728	351.063	21.8728	182087		21.8733	350.924	21.8733	34452.6	21.8742	351.131	21.8742	32137.5		21.875	351.421	21.875	172577	21.8756	352.745	21.8756	157710		21.8764	351.172	21.8764	30537.8	21.8772	351.184	21.8772	29062.2			78.76	350.748	21.8778	34692.2
21.8944	351.105	21.8944	107773	21.895	351.01	21.895	103566		21.8958	351.363	21.8958	176993	21.8964	351.073	21.8964	181630		21.8972	350.939	21.8972	34389.8	21.8981	351.106	21.8981	32120.8		21.8986	351.458	21.8986	172235	21.8994	352.796	21.8994	157421		21.9003	351.199	21.9003	30462.3	21.9008	351.2	21.9008	28896.9			78.846	350.74	21.9017	34597.7
21.9183	351.088	21.9183	107801	21.9189	351.032	21.9189	103725		21.9197	351.35	21.9197	176949	21.9206	351.076	21.9206	181411		21.9211	350.933	21.9211	34371.8	21.9219	351.131	21.9219	31997.9		21.9228	351.471	21.9228	171982	21.9233	352.784	21.9233	157321		21.9242	351.194	21.9242	30441.8	21.925	351.209	21.925	28852.8			78.932	350.779	21.9256	34623.7
21.9422	351.114	21.9422	108025	21.9428	351.025	21.9428	103823		21.9436	351.389	21.9436	177119	21.9444	351.077	21.9444	181588		21.945	350.949	21.945	34207.4	21.9458	351.112	21.9458	31977.9		21.9467	351.526	21.9467	172219	21.9472	352.81	21.9472	157289		21.9481	351.187	21.9481	30467.1	21.9489	351.208	21.9489	28881.2			79.018	350.739	21.9494	34676.8
21.9661	351.102	21.9661	107831	21.9667	351.001	21.9667	103953		21.9675	351.376	21.9675	177027	21.9683	351.105	21.9683	181576		21.9689	350.971	21.9689	34327.2	21.9697	351.125	21.9697	31971.5		21.9706	351.562	21.9706	171851	21.9711	352.805	21.9711	157259		21.9719	351.203	21.9719	30417	21.9728	351.219	21.9728	28896.7			79.104	350.748	21.9733	34561.1
21.99	351.098	21.99	107926	21.9906	351.035	21.9906	103959		21.9914	351.355	21.9914	177071	21.9922	351.079	21.9922	181878		21.9928	350.962	21.9928	34263	21.9936	351.14	21.9936	31891.6		21.9944	351.587	21.9944	171858	21.995	352.832	21.995	157352		21.9958	351.211	21.9958	30529.6	21.9967	351.225	21.9967	28932.8			79.191	350.748	21.9975	34859.5
22.0139	351.127	22.0139	107784	22.0144	351.01	22.0144	103865		22.0153	351.401	22.0153	176868	22.0161	351.086	22.0161	181466		22.0167	350.983	22.0167	34378.6	22.0175	351.138	22.0175	32079.3		22.0181	351.591	22.0181	171633	22.0189	352.808	22.0189	157217		22.0197	351.219	22.0197	30544.9	22.0203	351.238	22.0203	28896.5			79.276	350.779	22.0211	34636.4
22.0378	351.11	22.0378	107653	22.0383	351.046	22.0383	103648		22.0392	351.368	22.0392	176966	22.04	351.104	22.04	181421		22.0406	350.955	22.0406	34308.4	22.0414	351.159	22.0414	31958.9		22.0422	351.603	22.0422	171514	22.0428	352.826	22.0428	157110		22.0436	351.22	22.0436	30472.5	22.0444	351.214	22.0444	28908.7			79.362	350.771	22.045	34510.6
22.0617	351.118	22.0617	108050	22.0622	351.03	22.0622	104170		22.0631	351.409	22.0631	177074	22.0639	351.109	22.0639	181712		22.0644	350.972	22.0644	34341	22.0653	351.15	22.0653	32012.7		22.0661	351.639	22.0661	171378	22.0667	352.856	22.0667	157070		22.0675	351.212	22.0675	30489.1	22.0681	351.237	22.0681	28931.7			79.448	350.777	22.0689	34760
22.0856	351.133	22.0856	107958	22.0861	351.037	22.0861	103913		22.0869	351.408	22.0869	176996	22.0878	351.125	22.0878	181754		22.0883	350.973	22.0883	34196.6	22.0892	351.159	22.0892	31903.9		22.09	351.638	22.09	171273	22.0906	352.847	22.0906	156945		22.0914	351.208	22.0914	30517.6	22.0922	351.241	22.0922	28848.8			79.534	350.742	22.0928	34608.4
22.1094	351.112	22.1094	107820	22.11	351.049	22.11	103957		22.1108	351.406	22.1108	177069	22.1117	351.121	22.1117	181215		22.1122	350.971	22.1122	34060.8	22.1131	351.163	22.1131	32144.6		22.1139	351.676	22.1139	171258	22.1144	352.8	22.1144	156695		22.1153	351.225	22.1153	30559.9	22.1161	351.234	22.1161	28858.2			79.62	350.801	22.1167	34703
22.1333	351.14	22.1333	107916	22.1339	351.049	22.1339	103888		22.1347	351.407	22.1347	177024	22.1356	351.142	22.1356	181290		22.1361	351.004	22.1361	34262.8	22.1369	351.178	22.1369	31923.5		22.1378	351.693	22.1378	170962	22.1383	352.875	22.1383	156653		22.1392	351.23	22.1392	30476.8	22.14	351.24	22.14	28891.2			79.706	350.775	22.1406	34514.7
22.1572	351.147	22.1572	107782	22.1578	351.051	22.1578	104087		22.1586	351.436	22.1586	177053	22.1594	351.145	22.1594	181286		22.16	350.988	22.16	34133.6	22.1608	351.173	22.1608	31925		22.1617	351.738	22.1617	170933	22.1622	352.845	22.1622	156574		22.1631	351.242	22.1631	30510.8	22.1639	351.25	22.1639	28829.3			79.793	350.812	22.1647	34538.6
22.1811	351.161	22.1811	107676	22.1817	351.083	22.1817	104023		22.1825	351.428	22.1825	176973	22.1833	351.138	22.1833	181245		22.1839	350.995	22.1839	34296.9	22.1847	351.177	22.1847	31919.5		22.1856	351.738	22.1856	170693	22.1861	352.868	22.1861	156551		22.1869	351.243	22.1869	30598.7	22.1878	351.23	22.1878	28831.8			79.878	350.81	22.1883	34869
22.205	351.127	22.205	107871	22.2056	351.063	22.2056	103932		22.2064	351.448	22.2064	177047	22.2072	351.155	22.2072	181433		22.2078	350.99	22.2078	34394.2	22.2086	351.195	22.2086	32091.1		22.2094	351.759	22.2094	171012	22.21	352.891	22.21	156780		22.2108	351.248	22.2108	30850.6	22.2117	351.24	22.2117	29056.5			79.964	350.804	22.2122	34897.7
22.2289	351.165	22.2289	108058	22.2294	351.081	22.2294	104303		22.2303	351.455	22.2303	177113	22.2311	351.145	22.2311	181425		22.2317	350.993	22.2317	34503.7	22.2325	351.183	22.2325	32043.8		22.2333	351.804	22.2333	170567	22.2339	352.853	22.2339	156414		22.2347	351.244	22.2347	30548.5	22.2356	351.234	22.2356	28836			80.05	350.793	22.2361	34613
22.2528	351.191	22.2528	107789	22.2533	351.08	22.2533	103967		22.2542	351.469	22.2542	176978	22.255	351.166	22.255	181277		22.2556	351.007	22.2556	34495.5	22.2564	351.208	22.2564	32170.5		22.2572	351.836	22.2572	170833	22.2578	352.859	22.2578	156589		22.2586	351.248	22.2586	30659.7	22.2594	351.264	22.2594	29019.1			80.136	350.833	22.26	34736
22.2767	351.188	22.2767	107958	22.2772	351.094	22.2772	104296		22.2781	351.434	22.2781	176914	22.2789	351.171	22.2789	180903		22.2794	351.006	22.2794	34368.9	22.2803	351.188	22.2803	31911.1		22.2811	351.842	22.2811	170147	22.2817	352.919	22.2817	156129		22.2825	351.256	22.2825	30447	22.2833	351.263	22.2833	28791			80.222	350.794	22.2839	34531
22.3006	351.186	22.3006	108489	22.3011	351.093	22.3011	104910		22.3019	351.478	22.3019	177307	22.3028	351.207	22.3028	181587		22.3033	351.012	22.3033	34427.4	22.3042	351.217	22.3042	32206.1		22.305	351.861	22.305	170419	22.3058	352.853	22.3058	156228		22.3064	351.257	22.3064	30530.3	22.3072	351.28	22.3072	28896.9			80.308	350.824	22.3078	34446.1
22.3244	351.185	22.3244	107974	22.3253	351.082	22.3253	104432		22.3258	351.443	22.3258	177321	22.3267	351.179	22.3267	181918		22.3272	351.022	22.3272	34470.6	22.3281	351.208	22.3281	32253.2		22.3289	351.921	22.3289	170395	22.3294	352.904	22.3294	156281		22.3303	351.256	22.3303	30620	22.3311	351.289	22.3311	28936.7			80.394	350.843	22.3317	34728.3
22.3483	351.196	22.3483	107802	22.3489	351.112	22.3489	104074		22.3497	351.477	22.3497	176946	22.3506	351.187	22.3506	180879		22.3511	351.032	22.3511	34314.4	22.3519	351.212	22.3519	32084		22.3528	351.92	22.3528	170146	22.3533	352.893	22.3533	156070		22.3542	351.274	22.3542	30736.8	22.355	351.271	22.355	29061.7			80.48	350.86	22.3556	34972.5
22.3722	351.228	22.3722	107918	22.3728	351.08	22.3728	104363		22.3736	351.471	22.3736	176951	22.3744	351.213	22.3744	181532		22.375	351.04	22.375	34498	22.3758	351.218	22.3758	32088.1		22.3764	351.932	22.3764	170245	22.3772	352.903	22.3772	156205		22.3781	351.285	22.3781	30729.7	22.3786	351.281	22.3786	29069.3			80.566	350.865	22.3794	34949.7
22.3961	351.21	22.3961	108016	22.3967	351.115	22.3967	104602		22.3975	351.48	22.3975	177184	22.3983	351.22	22.3983	181658		22.3989	351.025	22.3989	34541.3	22.3997	351.233	22.3997	32358		22.4006	351.95	22.4006	170218	22.4011	352.929	22.4011	156040		22.4019	351.273	22.4019	30674.1	22.4028	351.273	22.4028	28965.1			80.652	350.831	22.4033	34629.1
22.42	351.204	22.42	109037	22.4208	351.105	22.4208	105313		22.4214	351.48	22.4214	177498	22.4222	351.219	22.4222	182265		22.4231	351.048	22.4231	34565.6	22.4236	351.233	22.4236	32118.5		22.4244	352.013	22.4244	169936	22.4253	352.969	22.4253	155933		22.4258	351.279	22.4258	30788.4	22.4267	351.295	22.4267	28983.5			80.739	350.876	22.4275	34672
22.4439	351.22	22.4439	108568	22.4447	351.122	22.4447	105146		22.4453	351.475	22.4453	177317	22.4461	351.243	22.4461	181645		22.4469	351.043	22.4469	34504.4	22.4475	351.231	22.4475	32238.1		22.4483	351.997	22.4483	169810	22.4492	352.946	22.4492	155742		22.4497	351.282	22.4497	30600	22.4506	351.303	22.4506	28857.4			80.825	350.873	22.4514	34597.9
22.4678	351.231	22.4678	108260	22.4683	351.137	22.4683	104623		22.4692	351.512	22.4692	177046	22.47	351.234	22.47	181100		22.4706	351.051	22.4706	34359.9	22.4714	351.235	22.4714	32268.8		22.4722	352.008	22.4722	169617	22.4728	352.965	22.4728	155607		22.4736	351.273	22.4736	30686.3	22.4744	351.313	22.4744	28898.3			80.91	350.901	22.475	34913.9
22.4917	351.23	22.4917	108179	22.4925	351.112	22.4925	104824		22.4931	351.488	22.4931	177345	22.4939	351.225	22.4939	182209		22.4947	351.043	22.4947	34685.7	22.4953	351.231	22.4953	32459.9		22.4961	352.029	22.4961	169940	22.4969	352.939	22.4969	156026		22.4975	351.281	22.4975	30836.7	22.4983	351.301	22.4983	29009.4			80.996	350.888	22.4989	34858.6
22.5156	351.247	22.5156	108718	22.5164	351.15	22.5164	105496		22.5169	351.498	22.5169	177535	22.5178	351.243	22.5178	182363		22.5186	351.052	22.5186	34617	22.5192	351.252	22.5192	32262.8		22.52	352.096	22.52	169572	22.5208	352.945	22.5208	155676		22.5214	351.292	22.5214	30698.7	22.5222	351.299	22.5222	28832.3			81.083	350.914	22.5231	34769.1
22.5394	351.248	22.5394	108188	22.5403	351.115	22.5403	104893		22.5408	351.539	22.5408	177206	22.5417	351.261	22.5417	181228		22.5425	351.036	22.5425	34487.5	22.5431	351.259	22.5431	32277.3		22.5439	352.092	22.5439	169284	22.5447	352.958	22.5447	155701		22.5453	351.296	22.5453	30734.1	22.5461	351.32	22.5461	28877			81.169	350.889	22.5469	34844.1
22.5633	351.263	22.5633	108691	22.5639	351.15	22.5639	105384		22.5647	351.525	22.5647	177504	22.5656	351.247	22.5656	182618		22.5661	351.057	22.5661	34889.4	22.5669	351.251	22.5669	32369.4		22.5678	352.129	22.5678	169497	22.5683	352.968	22.5683	155742		22.5692	351.306	22.5692	30781.2	22.57	351.307	22.57	28989.9			81.254	350.896	22.5706	34816.9
22.5872	351.244	22.5872	108456	22.5881	351.14	22.5881	105115		22.5886	351.524	22.5886	177239	22.5894	351.27	22.5894	181460		22.5903	351.07	22.5903	34484.1	22.5908	351.253	22.5908	32053.2		22.5917	352.134	22.5917	168914	22.5925	352.99	22.5925	155289		22.5931	351.287	22.5931	30613.8	22.5939	351.318	22.5939	28784.7			81.341	350.881	22.5947	34809.3
22.6111	351.264	22.6111	108253	22.6119	351.138	22.6119	105025		22.6125	351.547	22.6125	177290	22.6133	351.28	22.6133	181627		22.6139	351.064	22.6139	34547.8	22.6147	351.249	22.6147	32381.8		22.6156	352.112	22.6156	169147	22.6164	353.023	22.6164	155440		22.6169	351.299	22.6169	30828	22.6178	351.349	22.6178	29046.2			81.427	350.907	22.6186	34771.4
22.635	351.235	22.635	108924	22.6358	351.151	22.6358	105628		22.6364	351.546	22.6364	177546	22.6372	351.256	22.6372	182463		22.6381	351.074	22.6381	34793.2	22.6386	351.276	22.6386	32503.6		22.6394	352.141	22.6394	169267	22.6403	352.99	22.6403	155703		22.6408	351.315	22.6408	30712.4	22.6417	351.318	22.6417	29014.2			81.513	350.939	22.6425	34796.8
22.6589	351.273	22.6589	109143	22.6597	351.16	22.6597	105802		22.6603	351.561	22.6603	177734	22.6611	351.291	22.6611	182036		22.6619	351.08	22.6619	34660	22.6625	351.29	22.6625	32219.6		22.6633	352.197	22.6633	168809	22.6642	353.029	22.6642	155317		22.6647	351.31	22.6647	30638	22.6656	351.343	22.6656	28823.8			81.599	350.907	22.6664	34867.2
22.6828	351.261	22.6828	108962	22.6836	351.15	22.6836	105598		22.6842	351.54	22.6842	177439	22.685	351.317	22.685	181601		22.6858	351.082	22.6858	34491.1	22.6864	351.285	22.6864	32117.2		22.6872	352.208	22.6872	168721	22.6878	353.04	22.6878	155182		22.6886	351.322	22.6886	30577.5	22.6894	351.343	22.6894	28813.3			81.685	350.914	22.6903	34904.6
22.7067	351.31	22.7067	108898	22.7075	351.159	22.7075	105734		22.7081	351.553	22.7081	177549	22.7089	351.314	22.7089	181628		22.7097	351.086	22.7097	34561.2	22.7103	351.299	22.7103	32203		22.7111	352.238	22.7111	168593	22.7119	353.002	22.7119	154996		22.7125	351.337	22.7125	30568	22.7133	351.342	22.7133	28831.5			81.771	350.932	22.7142	34890.2
22.7306	351.281	22.7306	109013	22.7314	351.172	22.7314	105943		22.7319	351.579	22.7319	177663	22.7328	351.304	22.7328	182080		22.7336	351.08	22.7336	34717	22.7342	351.297	22.7342	32471.7		22.735	352.232	22.735	168800	22.7358	353.02	22.7358	155232		22.7364	351.316	22.7364	30690.9	22.7372	351.325	22.7372	28931.9			81.857	350.91	22.7381	35124.4
22.7544	351.299	22.7544	109027	22.7553	351.174	22.7553	105934		22.7558	351.559	22.7558	177721	22.7567	351.32	22.7567	182145		22.7575	351.087	22.7575	34775.5	22.7581	351.286	22.7581	32531.3		22.7589	352.263	22.7589	168797	22.7597	353.018	22.7597	155331		22.7603	351.334	22.7603	30889.4	22.7611	351.343	22.7611	29093			81.942	350.925	22.7617	35238.2
22.7783	351.301	22.7783	108728	22.7792	351.189	22.7792	105505		22.7797	351.576	22.7797	177321	22.7806	351.33	22.7806	181282		22.7814	351.101	22.7814	34731	22.7819	351.294	22.7819	32472		22.7828	352.278	22.7828	168447	22.7836	353.032	22.7836	154889		22.7842	351.334	22.7842	30822.3	22.785	351.346	22.785	28935.1			82.029	350.931	22.7858	35064.9
22.8022	351.312	22.8022	109494	22.8031	351.191	22.8031	106140		22.8036	351.565	22.8036	177876	22.8044	351.333	22.8044	182199		22.8053	351.128	22.8053	34844.8	22.8058	351.305	22.8058	32567.9		22.8067	352.296	22.8067	168631	22.8075	353.008	22.8075	155345		22.8081	351.333	22.8081	30897.5	22.8089	351.36	22.8089	29121.2			82.115	350.952	22.8097	35091
22.8261	351.311	22.8261	109256	22.8269	351.17	22.8269	106092		22.8275	351.583	22.8275	177844	22.8283	351.349	22.8283	181977		22.8292	351.097	22.8292	34821.3	22.8297	351.318	22.8297	32405.8		22.8306	352.287	22.8306	168463	22.8314	353.037	22.8314	155136		22.8319	351.33	22.8319	30872.9	22.8328	351.36	22.8328	29032.5			82.201	350.937	22.8336	35095.5
22.85	351.324	22.85	109010	22.8508	351.216	22.8508	105959		22.8514	351.58	22.8514	177634	22.8522	351.357	22.8522	181666		22.8531	351.115	22.8531	34794.8	22.8536	351.297	22.8536	32284.2		22.8544	352.297	22.8544	168351	22.8553	353.068	22.8553	155086		22.8558	351.339	22.8558	30786.5	22.8567	351.365	22.8567	29091.2			82.287	350.958	22.8575	34948.4
22.8739	351.319	22.8739	109149	22.8747	351.197	22.8747	105953		22.8753	351.586	22.8753	177631	22.8761	351.37	22.8761	181259		22.8769	351.135	22.8769	34776.9	22.8775	351.331	22.8775	32374.2		22.8783	352.337	22.8783	168046	22.8792	353.064	22.8792	154856		22.8797	351.352	22.8797	30788.3	22.8806	351.372	22.8806	29041.6			82.372	350.937	22.8811	35148.6
22.8978	351.329	22.8978	109091	22.8986	351.225	22.8986	105731		22.8992	351.588	22.8992	177550	22.9	351.391	22.9	181270		22.9008	351.169	22.9008	34652.6	22.9014	351.336	22.9014	32389.4		22.9022	352.361	22.9022	167751	22.9031	353.062	22.9031	154889		22.9036	351.373	22.9036	30741.2	22.9044	351.371	22.9044	29067.8			82.459	350.992	22.9053	34994
22.9217	351.329	22.9217	108675	22.9225	351.228	22.9225	105581		22.9231	351.602	22.9231	177505	22.9239	351.377	22.9239	181063		22.9244	351.127	22.9244	34818.5	22.9253	351.333	22.9253	32309.6		22.9261	352.379	22.9261	167700	22.9267	353.051	22.9267	154820		22.9275	351.358	22.9275	30717.7	22.9283	351.4	22.9283	28968.6			82.544	351	22.9289	35087
22.9456	351.356	22.9456	108565	22.9464	351.241	22.9464	105344		22.9469	351.588	22.9469	177319	22.9478	351.391	22.9478	180612		22.9486	351.141	22.9486	34899.8	22.9492	351.323	22.9492	32267		22.95	352.38	22.95	167603	22.9506	353.055	22.9506	154633		22.9514	351.359	22.9514	30696	22.9522	351.389	22.9522	28984.7			82.63	350.986	22.9528	35083.1
22.9694	351.355	22.9694	108937	22.9703	351.222	22.9703	105504		22.9708	351.628	22.9708	177574	22.9717	351.394	22.9717	181188		22.9725	351.151	22.9725	34914.2	22.9731	351.353	22.9731	32499.5		22.9739	352.432	22.9739	167864	22.9744	353.082	22.9744	154955		22.9753	351.371	22.9753	30877.4	22.9761	351.401	22.9761	29160.3			82.716	350.983	22.9767	35230.2
22.9933	351.35	22.9933	108795	22.9942	351.242	22.9942	105345		22.9947	351.618	22.9947	177479	22.9956	351.425	22.9956	180578		22.9964	351.157	22.9964	34550.1	22.9969	351.369	22.9969	32226.1		22.9978	352.412	22.9978	167464	22.9986	353.075	22.9986	154608		22.9992	351.374	22.9992	30869	23	351.398	23	29199.5			82.803	351.008	23.0008	35265.6
23.0172	351.352	23.0172	108703	23.0181	351.229	23.0181	105420		23.0186	351.598	23.0186	177456	23.0194	351.416	23.0194	180455		23.02	351.155	23.02	34674.6	23.0208	351.347	23.0208	32224.3		23.0217	352.466	23.0217	167349	23.0225	353.054	23.0225	154517		23.0231	351.38	23.0231	30664.4	23.0239	351.411	23.0239	28960.6			82.889	351.006	23.0247	35039
23.0411	351.357	23.0411	108724	23.0419	351.262	23.0419	105514		23.0425	351.614	23.0425	177406	23.0433	351.445	23.0433	180320		23.0442	351.163	23.0442	34523.9	23.0447	351.373	23.0447	32338.6		23.0456	352.45	23.0456	167249	23.0464	353.035	23.0464	154529		23.0469	351.376	23.0469	30606.5	23.0478	351.409	23.0478	28879.4			82.975	351.01	23.0486	34906.6
23.065	351.366	23.065	108634	23.0658	351.261	23.0658	105492		23.0664	351.627	23.0664	177425	23.0672	351.395	23.0672	180220		23.0681	351.172	23.0681	34657	23.0686	351.36	23.0686	32330.5		23.0694	352.475	23.0694	167157	23.0703	353.09	23.0703	154493		23.0708	351.391	23.0708	30734.1	23.0717	351.415	23.0717	28987.8			83.061	351.024	23.0725	35222.3
23.0889	351.372	23.0889	108717	23.0897	351.261	23.0897	105442		23.0903	351.622	23.0903	177408	23.0911	351.449	23.0911	180179		23.0919	351.156	23.0919	34611	23.0925	351.373	23.0925	32264.2		23.0933	352.508	23.0933	167051	23.0942	353.064	23.0942	154387		23.0947	351.389	23.0947	30839.6	23.0956	351.411	23.0956	29107.8			83.146	351.016	23.0961	35256.8
23.1128	351.405	23.1128	108903	23.1136	351.27	23.1136	105665		23.1142	351.64	23.1142	177653	23.115	351.455	23.115	180694		23.1156	351.171	23.1156	35000.2	23.1164	351.368	23.1164	32403.7		23.1172	352.512	23.1172	167414	23.1181	353.094	23.1181	154527		23.1186	351.41	23.1186	30860.2	23.1194	351.428	23.1194	29057.2			83.233	351.003	23.1203	35012.5
23.1367	351.361	23.1367	109539	23.1375	351.26	23.1375	106062		23.1381	351.634	23.1381	177862	23.1389	351.458	23.1389	180606		23.1397	351.168	23.1397	34831.3	23.1403	351.373	23.1403	32298		23.1411	352.481	23.1411	167038	23.1419	353.057	23.1419	154398		23.1425	351.39	23.1425	30754.5	23.1433	351.427	23.1433	28979.7			83.319	351.043	23.1442	34991
23.1606	351.396	23.1606	108862	23.1614	351.265	23.1614	105532		23.1619	351.65	23.1619	177560	23.1628	351.462	23.1628	179858		23.1636	351.192	23.1636	34632	23.1644	351.368	23.1644	32192		23.165	352.518	23.165	166549	23.1658	353.091	23.1658	153921		23.1667	351.402	23.1667	30672.7	23.1672	351.412	23.1672	28817.1			83.405	351.031	23.1681	34892.4
23.1844	351.39	23.1844	108618	23.1853	351.253	23.1853	105617		23.1858	351.641	23.1858	177556	23.1867	351.478	23.1867	180023		23.1875	351.193	23.1875	34767.1	23.1881	351.362	23.1881	32456.6		23.1889	352.537	23.1889	166943	23.1897	353.072	23.1897	154365		23.1903	351.409	23.1903	30926	23.1911	351.428	23.1911	29014.5			83.491	351.037	23.1919	34985
23.2083	351.375	23.2083	109368	23.2092	351.282	23.2092	105933		23.2097	351.649	23.2097	177787	23.2106	351.507	23.2106	180177		23.2114	351.197	23.2114	34730.3	23.2119	351.384	23.2119	32348.1		23.2128	352.561	23.2128	166482	23.2136	353.077	23.2136	154096		23.2142	351.411	23.2142	30729.4	23.215	351.432	23.215	28852.8			83.577	351.091	23.2158	34450.6
23.2322	351.385	23.2322	108726	23.2331	351.315	23.2331	105253		23.2339	351.654	23.2339	177229	23.2344	351.493	23.2344	179341		23.2353	351.197	23.2353	34596.5	23.2361	351.391	23.2361	32182.5		23.2367	352.568	23.2367	166097	23.2375	353.089	23.2375	153910		23.2381	351.42	23.2381	30754.8	23.2389	351.447	23.2389	28896.1			83.663	351.074	23.2397	35016
[truncated: 27 more rows]
[truncated: 36 more columns]

## Sheet: ThT kinetics
	1 mg/ml																0.5 mg/ml
	LinBwt			LinB162			LinB165			LinB167			LinB173				LinBwt			LinB162			LinB165			LinB167			LinB173
Time/Hours	Fluorescence Intensity (AU)															Time/Hours	Fluorescence Intensity (AU)
0	910	826		815	636		901	805		755	834		861	836		0	508	511		511	429		534	768		280	542		406	518
[truncated: 288 more rows]

## Sheet: FIDA
LinBwt													LinB165													LinB173
[truncated: 903 more rows]

[truncated: 4 more sheets: CD, SDS-PAGE, Solubility, Specific_activity]
